# Supplementary material for: Methylation analysis of plasma DNA informs etiologies of Epstein-Barr virus-associated diseases
Source: Nat Commun. 2019 Jul 22;10:3256. doi: 10.1038/s41467-019-11226-5 (PMC6646310; doi:10.1038/s41467-019-11226-5)
Supplement: Supplementary file 2 — Supplementary Data 1 [file 41467_2019_11226_MOESM2_ESM.xlsx]

## Sheet: Exploratory cohort
Samples	Groups	No. of EBV DNA fragments	Proportion of EBV DNA reads	EBV DNA size ratio	EBV DNA methylation score	DMR1	DMR2	DMR3	DMR4	DMR5	DMR6	DMR7	DMR8	DMR9	DMR10	DMR11	DMR12	DMR13	DMR14	DMR15	DMR16	DMR17	DMR18	DMR19	DMR20	DMR21	DMR22	DMR23	DMR24	DMR25	DMR26	DMR27	DMR28	DMR29	DMR30	DMR31	DMR32	DMR33	DMR34	DMR35	DMR36	DMR37	DMR38	DMR39	DMR40	DMR41	DMR42	DMR43	DMR44
GX008	0	54	0.00028	4.32821	81.8182	NA	80	NA	NA	NA	NA	NA	NA	NA	NA	NA	NA	NA	NA	NA	NA	0	100	NA	NA	NA	NA	NA	NA	NA	NA	100	NA	NA	NA	NA	NA	NA	NA	NA	NA	NA	NA	NA	NA	NA	NA	NA	NA
AF049	0	46	0.00027	3.96035	38.4615	NA	0	83.3333	40	NA	NA	NA	NA	NA	NA	NA	100	NA	NA	NA	NA	NA	NA	NA	NA	NA	NA	NA	NA	NA	NA	NA	NA	0	NA	NA	NA	NA	NA	NA	NA	NA	NA	NA	NA	0	NA	71.4286	NA
GT107	0	2695	0.01513	5.64607	60.4347	31.0345	53.0909	71.2963	7.97101	50	60.3053	68.3544	50	72.7273	63.2653	100	100	52.9412	50	100	NA	66.6667	100	38.4615	23.0769	57.1429	80	NA	80	50	66.6667	100	50	14.2857	100	33.3333	100	100	NA	100	73.913	57.8947	0	70.4762	43.3333	100	80	66.129	25
CD005	0	157	0.00134	3.7	72.3711	NA	50	62.5	33.3333	NA	78.5714	50	100	NA	77.7778	NA	NA	NA	NA	NA	NA	NA	NA	NA	NA	NA	NA	NA	NA	100	100	NA	NA	NA	NA	NA	NA	NA	NA	NA	53.8462	NA	NA	100	NA	NA	NA	100	NA
AB155	0	9	5e-05	0	18.75	NA	NA	NA	NA	NA	NA	NA	NA	NA	NA	NA	NA	NA	NA	NA	NA	NA	NA	NA	NA	NA	NA	NA	NA	NA	NA	NA	NA	NA	NA	NA	NA	NA	NA	NA	NA	NA	NA	NA	NA	NA	NA	NA	NA
DF038	0	754	0.00335	1.4	64.0351	NA	63.8095	62.7907	12.1212	100	63.9535	69.697	0	NA	NA	NA	0	63.6364	100	NA	NA	100	0	76.4706	50	0	NA	0	0	100	75	100	0	NA	NA	37.5	0	0	NA	NA	59.0909	0	NA	66.6667	55.5556	NA	100	88	NA
GG142	0	64	0.00037	4.93246	70.1031	NA	61.5385	0	66.6667	NA	38.4615	NA	NA	NA	NA	NA	NA	NA	NA	NA	NA	NA	NA	NA	NA	NA	NA	NA	NA	NA	NA	NA	NA	NA	NA	NA	NA	NA	NA	NA	NA	NA	NA	100	NA	NA	NA	NA	NA
GG139	0	186	0.00076	4.21439	69.278	NA	NA	92.3077	0	71.4286	100	60	NA	NA	72.7273	NA	NA	NA	NA	NA	NA	NA	NA	NA	57.1429	62.5	NA	0	NA	NA	NA	NA	NA	NA	NA	NA	NA	NA	NA	100	NA	NA	NA	NA	NA	NA	NA	87.5	NA
BT082	0	56	8e-05	5.59088	64.3939	NA	NA	NA	NA	NA	NA	NA	0	NA	NA	NA	NA	50	NA	NA	NA	NA	NA	NA	NA	0	NA	NA	NA	NA	NA	NA	NA	NA	NA	NA	NA	NA	NA	NA	63.6364	NA	NA	NA	NA	NA	NA	100	NA
AB165	0	15	9e-05	4.6	59.5745	NA	NA	NA	NA	NA	NA	NA	NA	NA	NA	NA	NA	NA	NA	NA	NA	NA	NA	NA	NA	NA	NA	NA	NA	NA	NA	NA	NA	NA	NA	NA	NA	NA	NA	NA	NA	NA	NA	NA	0	NA	NA	NA	NA
CD108	0	763	0.00196	5.74626	72.931	0	84.466	67.5	40	NA	82.7586	60.7143	0	27.027	NA	100	100	100	NA	NA	100	50	NA	50	80	50	NA	NA	100	NA	NA	100	33.3333	NA	100	NA	NA	NA	NA	0	66.6667	33.3333	100	69.4444	100	NA	NA	87.5	NA
CE026	0	41	0.00045	4.80703	73.913	NA	100	NA	NA	0	NA	100	NA	NA	NA	NA	NA	NA	NA	NA	NA	NA	NA	50	NA	NA	NA	NA	NA	NA	NA	NA	NA	NA	NA	NA	NA	NA	NA	NA	NA	NA	NA	NA	66.6667	NA	NA	100	NA
HG066	0	633	0.00188	4.38624	56.0037	NA	77.2727	41.0256	8.82353	75	55.4217	14.2857	0	33.3333	57.8947	NA	NA	100	0	NA	NA	0	100	100	NA	0	NA	NA	50	NA	0	NA	NA	50	0	0	100	NA	NA	50	66.6667	66.6667	75	64.7059	58.3333	NA	NA	78.3784	NA
DK057	0	528	0.00299	4.2	72.5427	NA	84.7458	81.6327	14.8148	NA	73.1707	61.5385	NA	NA	58.3333	NA	NA	100	NA	NA	100	100	NA	80	28.5714	25	NA	0	NA	66.6667	NA	NA	NA	NA	100	0	50	100	0	NA	87.5	0	87.5	66.6667	60	NA	NA	66.6667	NA
GP026	0	319	0.001	2.94598	73.3398	100	100	60.7143	63.3333	NA	83.3333	83.7209	NA	92.3077	90	NA	100	50	NA	0	100	NA	NA	NA	40	25	NA	NA	NA	NA	93.75	100	100	NA	NA	100	100	0	NA	NA	66.6667	100	NA	100	NA	NA	NA	87.5	NA
HA048	0	75	0.00029	6.05204	61.3559	NA	0	NA	0	NA	100	75	NA	NA	NA	NA	NA	NA	NA	NA	NA	NA	NA	NA	NA	NA	NA	NA	NA	NA	NA	NA	NA	NA	NA	NA	NA	NA	NA	NA	NA	NA	100	NA	NA	NA	NA	NA	NA
BS027	0	359	0.00127	5.2671	72.8291	100	72.7273	73.6842	0	NA	62.963	90	100	NA	81.8182	NA	NA	100	NA	NA	NA	NA	NA	NA	NA	NA	NA	NA	100	NA	NA	NA	NA	50	0	NA	50	NA	NA	NA	100	100	NA	100	100	NA	100	NA	NA
AB126	0	130	0.00115	5.1	67.7419	33.3333	64.7059	44.4444	NA	NA	40	NA	NA	NA	82.3529	NA	NA	NA	NA	100	NA	NA	NA	NA	NA	40	NA	NA	NA	NA	80	NA	NA	NA	NA	NA	0	NA	NA	NA	NA	100	NA	0	0	NA	NA	NA	NA
AE058	0	952	0.00454	3.79277	63.8176	NA	72.093	8.69565	31.25	NA	60.3774	93.3333	100	42.8571	44.4444	NA	0	66.6667	NA	NA	NA	NA	NA	77.7778	60	64.7059	0	100	NA	66.6667	100	NA	NA	71.4286	NA	NA	100	66.6667	NA	NA	75	75	54.5455	45	50	0	NA	51.2195	NA
ES041	0	142	0.00034	4.45038	76.6667	NA	67.7419	76.9231	28.5714	NA	50	NA	NA	80	NA	NA	NA	NA	NA	NA	NA	NA	NA	NA	66.6667	NA	NA	NA	NA	NA	NA	NA	NA	100	NA	NA	NA	100	NA	NA	NA	NA	100	NA	NA	NA	NA	46.1538	NA
HH115	1	251	0.00115	2.93054	62.2727	NA	61.9718	0	0	NA	0	NA	NA	NA	NA	NA	100	50	NA	100	100	NA	NA	NA	58.3333	NA	NA	NA	NA	NA	NA	NA	NA	NA	NA	100	100	0	NA	NA	NA	NA	NA	NA	81.8182	NA	NA	100	NA
BO115	1	5142	0.03376	2.5	86.9273	89.4737	83.9721	89.5349	74.2574	55.5556	85.5204	84.7458	100	94.1176	90.3226	50	0	87.5	83.3333	0	0	100	0	93.3333	84.6154	82.3529	NA	100	100	100	84.6154	100	NA	87.5	100	78.5714	NA	0	86.1111	100	100	100	100	89.8734	50	NA	100	91.8919	75
AS108	1	6818	0.02873	3.38425	75.3821	68.4211	79.5266	77.0455	23.6287	80	77.6	72.6891	50	70.1149	75.9494	100	80	83.7209	100	100	100	55.5556	66.6667	82.2222	46.7532	52.0833	76.9231	75	90.9091	100	88.4615	100	100	70.9677	66.6667	80	80	63.6364	100	75	84.5238	76.5625	95.8333	72.8814	53.5354	50	85.7143	67.3554	80
AX013	1	2538	0.01053	8.67019	62.7318	60	62.7841	75.2294	9.62963	NA	54.9133	54.0541	0	73.5294	56.3636	0	NA	63.6364	100	100	100	50	100	76.4706	50	100	100	66.6667	0	0	72.7273	75	0	80	100	83.3333	NA	50	NA	0	76.9231	65	100	51.6854	60.9756	100	100	46.988	0
AE055	1	1847	0.00583	4.15086	74.1769	50	74.8663	68.8073	13.4615	77.7778	75.9615	76.6667	66.6667	75	92.3077	100	100	81.8182	60	100	100	80	100	78.2609	65.7143	47.0588	100	100	100	50	83.3333	100	100	64	100	50	100	100	0	100	71.4286	76.4706	100	63.3803	71.4286	0	66.6667	75	66.6667
AC153	1	270	0.00059	7.09409	67.2389	0	79.4118	33.3333	18.1818	0	89.6552	83.3333	NA	60	80	100	NA	NA	NA	NA	NA	NA	NA	100	0	100	NA	NA	NA	100	NA	NA	NA	NA	100	NA	0	NA	NA	NA	NA	81.8182	NA	73.0769	NA	0	0	79.3103	NA
DN037	1	66	0.00101	6.8	71.6418	NA	100	83.3333	NA	NA	NA	NA	100	NA	NA	NA	NA	NA	NA	NA	NA	NA	NA	NA	NA	NA	NA	100	NA	NA	NA	NA	NA	NA	NA	NA	NA	100	NA	NA	NA	NA	NA	66.6667	NA	NA	NA	73.3333	NA
DM136	1	146	0.00096	2.8	60.2978	75	100	40	NA	NA	23.0769	28.5714	100	NA	NA	NA	NA	0	NA	NA	NA	NA	100	NA	NA	NA	NA	NA	NA	NA	80	NA	NA	NA	NA	0	NA	NA	66.6667	NA	NA	85.7143	NA	NA	NA	NA	NA	100	NA
AH123	1	135	0.00054	5.85631	69.7044	NA	NA	30	66.6667	NA	87.5	66.6667	NA	0	66.6667	NA	NA	NA	NA	NA	NA	50	NA	NA	NA	NA	NA	NA	NA	NA	0	NA	NA	NA	NA	NA	NA	NA	NA	NA	NA	NA	NA	NA	NA	0	NA	0	NA
DN054	1	451	0.00227	1.82222	77.277	NA	61.25	92.5926	58.3333	NA	88.8889	100	0	50	100	NA	100	NA	66.6667	100	100	NA	NA	NA	87.5	NA	NA	NA	NA	0	100	NA	100	80	66.6667	50	100	50	NA	NA	100	NA	NA	75	NA	NA	100	72.7273	NA
DM162	1	30	0.00033	6	29.6703	NA	NA	NA	NA	NA	NA	NA	NA	NA	NA	NA	NA	NA	NA	NA	NA	NA	NA	NA	50	NA	NA	NA	NA	NA	NA	NA	NA	NA	NA	NA	NA	NA	NA	NA	NA	25	NA	NA	NA	NA	NA	NA	NA
BA119	1	312	0.00148	4.41339	52.5424	NA	64.7059	33.3333	NA	100	75.7576	100	NA	90	100	NA	NA	0	NA	NA	NA	NA	NA	100	30	NA	NA	NA	NA	NA	100	NA	NA	NA	NA	NA	NA	100	NA	NA	75	100	NA	NA	NA	NA	NA	76.9231	NA
CE144	1	583	0.00304	2.49866	73.4475	NA	84.6154	57.1429	50	NA	81.25	70.2703	NA	58.3333	100	NA	NA	72.7273	100	NA	100	NA	NA	100	NA	NA	NA	NA	100	NA	NA	NA	NA	NA	NA	50	100	100	NA	NA	38.4615	NA	NA	75	55.5556	NA	100	89.4737	NA
AH093	1	133	0.00016	3.87212	59.1837	NA	75	100	NA	NA	66.6667	75	100	NA	NA	NA	NA	NA	NA	100	NA	NA	NA	NA	NA	NA	NA	0	NA	NA	NA	NA	NA	87.5	NA	NA	NA	NA	NA	NA	NA	NA	NA	NA	NA	NA	NA	NA	NA
BV159	1	1330	0.00585	3.5	75.3954	NA	83.2168	85.5556	20.7547	80	79.2453	60	100	78.9474	66.6667	100	100	63.6364	100	100	50	100	100	50	12.5	57.1429	NA	NA	100	100	75	NA	NA	77.7778	66.6667	100	0	0	100	66.6667	80	81.25	50	64.5161	NA	NA	NA	68.9655	NA
AX020	1	1566	0.0093	4.86507	78.2977	33.3333	82.6733	82.3529	0	NA	86.0465	68.2927	0	92.6829	83.871	100	100	76.9231	66.6667	100	100	100	100	70.5882	65	82.6087	NA	0	100	NA	80	100	100	NA	100	80	100	NA	0	100	86.2069	66.6667	100	78.9474	75	NA	81.8182	55.5556	NA
CZ046	1	338	0.00153	5.99579	70.1367	83.3333	71.875	78.125	0	33.3333	76.6667	61.9048	NA	43.75	NA	0	NA	NA	NA	NA	NA	NA	NA	80	0	50	NA	NA	100	NA	100	NA	NA	NA	NA	NA	100	NA	NA	NA	0	66.6667	NA	70.5882	NA	NA	NA	62.5	NA
AE026	1	665	0.00157	5.03222	73.1022	NA	74.1379	71.4286	25	72.7273	79.1667	63.3333	100	100	63.6364	100	0	66.6667	NA	NA	100	0	50	100	40	NA	0	100	NA	NA	80	100	NA	NA	100	NA	0	NA	NA	100	0	33.3333	NA	71.4286	71.4286	NA	NA	68.9655	0
BV128	1	218	0.00066	5.08548	64.4372	75	50	60	12.5	NA	0	66.6667	100	67.4419	NA	NA	NA	NA	NA	NA	NA	NA	NA	NA	87.5	NA	NA	NA	NA	NA	NA	NA	NA	NA	NA	NA	NA	NA	NA	NA	100	NA	NA	44.4444	NA	100	NA	NA	NA
EG056	1	2093	0.00609	4.53724	64.9161	53.3333	56.0386	66.6667	17.0732	80	65.3061	67.7419	100	100	71.4286	NA	100	NA	0	100	100	66.6667	NA	81.0811	42.8571	54.8387	NA	80	100	NA	60	100	0	50	NA	75	100	75	25	NA	83.3333	60	37.5	54.6512	76.7442	100	100	62.069	100
CL037	2	48297	0.21258	1.53138	83.7243	91.6318	84.6793	82.3748	83.758	71.9626	83.9118	84.7397	6.0241	80.9906	81.1828	74.0741	98	80.1136	86.2069	77.4194	88.5246	77.0833	85.7143	87.5	67.4455	78.5558	88.3333	84.0909	80	91.1111	87.3606	90.6977	100	72.973	88.3562	86.4198	89.2857	66.6667	81.8182	83.7838	84.8754	85.4902	90.8108	83.779	71.2621	75	92.1348	86.6223	91.4894
AL038	2	1555	0.0087	1.8	85.224	100	89.6861	87.2727	76.4706	NA	71.5909	87.7551	25	87.5	100	100	100	91.6667	NA	100	75	NA	NA	80	82.3529	100	0	NA	NA	100	80	100	NA	94.7368	0	33.3333	NA	33.3333	77.7778	100	78.5714	100	100	88.2353	77.7778	NA	100	93.617	100
CX027	2	6251	0.02089	1.60587	86.3478	100	83.1498	85.3026	82.197	75.6098	85.3846	90.4215	66.6667	66.9643	93.3962	66.6667	85.7143	91.9355	66.6667	100	100	80	100	82.716	72.7273	92.5	100	90.9091	100	66.6667	88.5714	100	100	81.8182	100	100	71.4286	90	100	80	92.6829	87.5	100	85.4167	73.8095	NA	90.9091	80.8081	85.7143
BK041	2	4250	0.04064	2.4	89.9376	100	88.7795	87.7451	86.6935	100	98.1061	90.8397	40	83.6735	96.7391	50	100	94.7368	85.7143	100	66.6667	83.3333	100	91.4286	84.7059	88.4615	0	100	100	100	93.3333	100	100	77.7778	90	100	100	66.6667	100	66.6667	93.3333	94.1176	100	88.8	84.6154	100	100	80.6452	100
CP006	2	3906	0.02064	1.30877	87.0665	95.6522	85.7143	80.8989	82.4074	80	87.6471	93.5065	100	88.4615	87.5	100	100	91.8919	83.3333	100	100	92.3077	83.3333	100	64.8649	74.5098	NA	75	100	100	91.6667	100	NA	65.9091	100	83.3333	83.3333	100	NA	100	87.3016	90.625	100	86.7347	87.8049	100	100	94.2029	100
AQ014	2	1880	0.01125	1.5	84.5387	80	89.7321	90.7895	69.0141	69.2308	82.7586	68.75	NA	80	89.4737	75	100	85.7143	NA	100	100	100	100	100	52.1739	85.7143	100	NA	0	100	100	NA	50	66.6667	100	NA	75	NA	88.8889	100	100	96	100	81.5789	73.3333	NA	50	91.3793	NA
AC173	2	1844	0.0107	1.7	86.4014	60	92.1053	79.661	74.5098	81.8182	85.2792	87.5	33.3333	89.2473	82.5	NA	100	77.7778	100	100	100	85.7143	100	85.7143	83.3333	80	0	100	100	100	71.4286	100	NA	73.3333	66.6667	75	NA	100	0	100	92.5926	90.4762	100	94.7368	78.3784	NA	87.5	96.2963	100
CF028	2	487	0.00408	4.71419	75.9744	100	76.699	77.7778	0	NA	68.5714	76.9231	NA	72.7273	68.75	NA	NA	60	100	NA	NA	66.6667	NA	NA	50	0	NA	NA	100	NA	100	NA	NA	62.5	NA	NA	NA	NA	50	NA	86.3636	100	100	60	83.3333	NA	NA	76.6667	NA
CD007	2	14516	0.07135	1.65414	83.466	80	82.458	81.7577	80.3853	74.0741	82.2626	89.1156	83.3333	82.0225	83.5391	90.9091	95	84.5238	100	93.3333	92.8571	96.7742	93.75	85.4962	68.6869	72.1311	85	100	95.6522	81.25	89.3333	90	66.6667	67.4419	88.8889	68.9655	80	90.9091	77.2727	66.6667	86.5591	86.9281	94.7368	86.4662	82.1705	100	91.8919	80.7018	80.9524
FG092	2	10289	0.06893	1.53642	83.6122	100	83.2243	81.3609	87.7069	81.6901	81.5345	82.6873	100	85.1064	79.1304	72.7273	100	76.4151	73.3333	93.75	92.3077	100	86.6667	80.4878	71.0526	85.7143	0	90	88.8889	77.7778	80.3279	90.9091	100	74.359	91.4286	80	84.6154	91.6667	68.5714	76.9231	76	82.4742	98.2143	80.3846	77.037	75	87.5	80.1587	100
0 = non-NPC subjects with transiently positive plasma EBV DNA
1= non-NPC subjects with persistently positive plasma EBV DNA
2 = NPC subjects
[truncated: 114 more columns]

## Sheet: Validation cohort
Samples	Groups	No. of EBV DNA fragments	Proportion of EBV DNA reads	EBV DNA size ratio	EBV DNA methylation score	DMR1	DMR2	DMR3	DMR4	DMR5	DMR6	DMR7	DMR8	DMR9	DMR10	DMR11	DMR12	DMR13	DMR14	DMR15	DMR16	DMR17	DMR18	DMR19	DMR20	DMR21	DMR22	DMR23	DMR24	DMR25	DMR26	DMR27	DMR28	DMR29	DMR30	DMR31	DMR32	DMR33	DMR34	DMR35	DMR36	DMR37	DMR38	DMR39	DMR40	DMR41	DMR42	DMR43	DMR44
AQ104	0	3809	0.01061	7.4	74.1153	65.3846	82.3834	73.8589	23.4043	90.9091	68.9655	68.8679	62.5	55.0725	67.0455	50	100	84.4444	66.6667	85.7143	87.5	0	100	78.5714	76.4706	30	85.7143	75	100	100	66.6667	0	100	37.5	83.3333	50	100	0	NA	100	92.5926	84.6154	77.7778	77.381	61.5385	NA	72.7273	65.4412	60
DF044	0	60	0.00358	5.2	40.5405	NA	NA	NA	0	NA	0	0	NA	NA	NA	NA	0	NA	NA	NA	NA	NA	NA	NA	NA	NA	NA	NA	NA	NA	NA	NA	NA	NA	NA	0	NA	NA	NA	NA	NA	NA	NA	NA	NA	NA	NA	NA	NA
AD092	0	609	0.00357	4.7	64.9422	NA	68.4211	29.6296	12.5	NA	100	62.963	NA	60	0	0	100	83.3333	NA	NA	NA	NA	NA	71.4286	NA	0	NA	NA	100	NA	85.7143	33.3333	NA	NA	100	100	100	NA	NA	NA	90.9091	75	100	73.3333	NA	NA	NA	40	NA
AC166	0	476	0.00275	4.6	64.8699	NA	63.0631	89.1892	12.5	NA	60	75	100	100	33.3333	NA	100	40	NA	NA	100	NA	100	0	75	62.5	100	NA	NA	0	66.6667	100	NA	60	100	NA	NA	100	NA	NA	55.5556	NA	NA	55.5556	100	NA	50	41.6667	0
DH045	0	577	0.0024	5.8	72.944	NA	75	75.7576	23.5294	40	75.8621	46.4286	NA	50	77.7778	100	NA	NA	NA	NA	100	100	NA	71.4286	61.5385	NA	0	NA	100	NA	NA	NA	NA	NA	83.3333	NA	NA	0	50	NA	50	NA	100	52.381	NA	NA	50	NA	NA
DF112	0	535	0.00234	3.7	65.8269	NA	67.6056	63.6364	26.3158	NA	0	60	50	44.4444	75	100	NA	33.3333	100	100	100	NA	100	33.3333	NA	66.6667	100	NA	NA	NA	NA	NA	100	NA	NA	100	NA	0	NA	NA	100	NA	100	69.4444	85.7143	NA	NA	35.7143	NA
AC143	0	258	0.00161	3.7	70.0353	NA	75.5102	86.6667	57.1429	100	59.5745	NA	NA	NA	NA	100	NA	100	NA	NA	NA	100	NA	100	NA	100	NA	NA	100	NA	NA	NA	0	NA	NA	NA	NA	NA	NA	NA	NA	50	NA	0	NA	NA	NA	NA	NA
DC078	0	195	0.00139	4.7	64.8953	25	56.6667	71.4286	0	NA	76	NA	NA	100	NA	NA	NA	NA	NA	NA	NA	50	NA	NA	NA	NA	NA	100	NA	NA	NA	NA	NA	NA	NA	NA	NA	NA	0	NA	81.8182	NA	100	NA	60	NA	NA	NA	NA
DL055	0	116	0.00117	3.7	70.0855	NA	80.6452	33.3333	0	NA	NA	NA	NA	NA	NA	NA	0	0	NA	NA	50	NA	NA	NA	NA	NA	NA	NA	NA	NA	NA	NA	NA	NA	NA	NA	NA	NA	NA	NA	NA	NA	NA	84.2105	57.1429	NA	NA	NA	NA
AD065	0	201	0.00098	5.2	62.1239	NA	NA	NA	10	80	81.8182	NA	NA	NA	NA	NA	NA	NA	NA	NA	NA	50	NA	16.6667	40	NA	NA	NA	NA	NA	NA	NA	NA	NA	NA	NA	NA	100	NA	NA	NA	NA	NA	NA	NA	NA	0	NA	NA
AC135	0	83	0.0009	3.8	47.7204	NA	NA	NA	NA	NA	NA	100	NA	NA	NA	NA	NA	NA	NA	NA	NA	50	NA	NA	NA	52.1739	NA	NA	NA	NA	66.6667	NA	NA	NA	NA	NA	NA	NA	NA	NA	NA	NA	NA	NA	NA	NA	NA	NA	NA
DC030	0	86	0.0008	3	67.2932	NA	71.875	66.6667	55.5556	NA	NA	NA	NA	NA	NA	NA	100	0	NA	NA	NA	NA	NA	NA	NA	NA	NA	NA	NA	NA	NA	NA	NA	NA	NA	NA	NA	NA	NA	NA	NA	NA	NA	50	20	NA	NA	NA	NA
GV094	0	121	0.0008	9.9	64.7564	NA	NA	NA	NA	100	81.8182	50	NA	NA	63.6364	NA	NA	100	NA	NA	NA	NA	NA	NA	NA	NA	NA	NA	NA	NA	NA	NA	NA	NA	NA	NA	NA	NA	NA	NA	NA	NA	NA	82.3529	0	NA	NA	NA	NA
CH131	0	95	0.00054	3.9	66.879	NA	66.6667	NA	0	NA	NA	NA	NA	NA	NA	NA	NA	NA	NA	NA	NA	NA	NA	NA	NA	NA	NA	NA	NA	NA	66.6667	NA	NA	NA	NA	NA	NA	NA	NA	100	87.5	NA	100	NA	0	NA	NA	NA	NA
AO097	0	49	0.0004	7	56.129	NA	NA	NA	NA	NA	71.4286	NA	NA	NA	NA	NA	NA	NA	NA	NA	NA	NA	NA	NA	NA	NA	NA	NA	NA	NA	NA	NA	NA	NA	NA	NA	NA	NA	NA	NA	NA	NA	NA	NA	NA	NA	NA	0	NA
CK018	0	49	0.00021	2.4	61.7647	NA	NA	NA	50	NA	NA	NA	NA	60	NA	NA	NA	NA	NA	NA	NA	NA	NA	NA	NA	0	NA	NA	NA	NA	NA	NA	NA	NA	NA	NA	NA	NA	NA	NA	NA	NA	NA	NA	0	NA	NA	0	NA
AP148	0	26	0.0002	0	66.3043	NA	90.9091	NA	NA	NA	NA	NA	NA	NA	NA	NA	NA	NA	NA	NA	NA	NA	NA	NA	NA	NA	NA	NA	NA	NA	NA	NA	NA	NA	NA	NA	NA	NA	NA	NA	NA	NA	NA	100	NA	NA	NA	NA	NA
CZ045	0	27	0.00016	2.3	25.4237	NA	NA	NA	0	NA	NA	NA	NA	NA	NA	NA	NA	NA	NA	NA	NA	NA	NA	NA	NA	NA	NA	NA	100	NA	NA	NA	NA	NA	NA	NA	NA	NA	NA	NA	NA	NA	NA	NA	NA	NA	NA	NA	NA
AD087	0	30	0.00015	0	56.6372	NA	NA	0	0	NA	NA	90	NA	NA	NA	NA	NA	NA	NA	NA	NA	NA	NA	NA	NA	NA	NA	NA	NA	NA	NA	NA	NA	NA	NA	NA	NA	NA	NA	NA	83.3333	NA	NA	NA	0	NA	NA	NA	NA
AD040	0	25	0.00011	1.2	27.0833	NA	0	NA	NA	NA	60	NA	NA	NA	NA	NA	NA	NA	NA	NA	0	NA	NA	NA	NA	NA	NA	NA	NA	NA	NA	NA	NA	NA	NA	NA	NA	NA	NA	NA	NA	NA	NA	NA	0	NA	NA	NA	NA
DF052	0	19	0.00011	4.3	50	NA	NA	NA	NA	NA	62.5	NA	NA	NA	NA	NA	NA	NA	NA	NA	NA	50	NA	NA	NA	NA	NA	NA	NA	NA	NA	NA	NA	NA	NA	NA	NA	NA	NA	NA	NA	NA	NA	NA	NA	NA	NA	NA	NA
AD003	0	23	0.0001	1.6	29.4118	NA	NA	NA	NA	NA	NA	NA	NA	NA	NA	NA	NA	NA	NA	NA	NA	NA	NA	NA	40	0	NA	NA	NA	NA	NA	NA	NA	NA	NA	NA	NA	NA	NA	NA	NA	NA	NA	NA	NA	NA	NA	NA	NA
DI115	0	12	7e-05	2.8	40.625	NA	100	NA	NA	NA	NA	30	NA	NA	NA	NA	NA	NA	NA	NA	NA	NA	NA	NA	NA	NA	NA	NA	NA	NA	NA	NA	NA	NA	NA	NA	NA	NA	NA	NA	NA	NA	NA	NA	NA	NA	NA	NA	NA
CI115	0	5	2e-05	0	36.3636	NA	NA	NA	NA	NA	NA	NA	NA	NA	NA	NA	NA	NA	NA	NA	NA	NA	NA	NA	NA	NA	NA	NA	NA	NA	NA	NA	NA	NA	NA	NA	NA	NA	NA	NA	NA	NA	NA	NA	NA	NA	NA	NA	NA
CH043	0	11	0.0001	3.33204	64.2857	NA	NA	NA	NA	NA	NA	NA	NA	NA	NA	NA	NA	NA	NA	NA	NA	NA	NA	NA	NA	NA	NA	NA	NA	NA	NA	NA	NA	NA	NA	NA	NA	NA	NA	NA	NA	NA	NA	NA	NA	NA	NA	NA	NA
BS165	0	14	4e-05	0	60	NA	75	NA	NA	NA	NA	NA	NA	NA	NA	NA	NA	NA	NA	NA	NA	NA	NA	NA	NA	NA	NA	NA	NA	NA	NA	NA	NA	NA	NA	NA	NA	NA	NA	NA	NA	NA	NA	NA	NA	NA	NA	100	NA
CH069	0	18	7e-05	4.33425	38.6364	NA	75	NA	NA	NA	NA	NA	NA	NA	NA	NA	NA	NA	NA	NA	NA	NA	NA	NA	NA	NA	NA	NA	NA	NA	NA	NA	NA	NA	NA	NA	NA	NA	NA	NA	NA	NA	NA	NA	NA	NA	NA	100	NA
EP105	0	30	8e-05	1.18617	63.0769	NA	NA	100	NA	NA	71.4286	NA	NA	NA	NA	NA	NA	NA	NA	NA	NA	NA	NA	NA	NA	NA	NA	NA	100	NA	NA	NA	NA	NA	NA	NA	NA	NA	50	NA	NA	NA	NA	NA	0	NA	NA	100	NA
AY062	0	39	0.00011	4.32786	54.2373	NA	NA	NA	NA	NA	NA	NA	NA	NA	NA	NA	NA	NA	NA	NA	NA	NA	NA	NA	NA	NA	NA	NA	NA	NA	75	NA	NA	NA	NA	NA	NA	NA	NA	NA	NA	NA	NA	NA	NA	NA	NA	NA	NA
AO004	0	40	0.00012	6.26491	42.3077	NA	NA	NA	NA	NA	66.6667	NA	NA	NA	NA	NA	NA	NA	NA	NA	NA	NA	NA	62.5	NA	NA	NA	NA	NA	NA	NA	NA	NA	NA	NA	NA	NA	NA	NA	NA	87.5	NA	0	NA	NA	NA	NA	100	NA
GT023	0	44	0.00012	6.76957	52.1368	NA	100	NA	NA	NA	NA	NA	NA	NA	NA	NA	NA	0	NA	NA	NA	NA	NA	NA	NA	0	NA	NA	NA	100	NA	NA	NA	NA	NA	NA	NA	NA	NA	NA	NA	NA	NA	NA	NA	NA	NA	NA	NA
FX090	0	55	0.00023	5.76612	65.4867	NA	NA	NA	0	NA	NA	NA	NA	NA	NA	NA	NA	NA	NA	NA	NA	NA	NA	NA	NA	50	NA	NA	NA	NA	NA	NA	NA	NA	NA	NA	NA	NA	NA	NA	NA	NA	NA	NA	NA	NA	NA	83.3333	NA
FF002	0	55	0.00014	2.47909	53.7572	NA	NA	NA	NA	NA	NA	0	NA	NA	NA	NA	NA	100	NA	NA	NA	NA	NA	NA	NA	0	NA	NA	NA	100	NA	NA	NA	NA	NA	NA	NA	NA	NA	NA	NA	NA	75	NA	NA	NA	NA	NA	NA
AN040	0	69	0.00037	4.78882	67.757	NA	75	66.6667	NA	NA	NA	NA	100	NA	75	NA	NA	NA	NA	NA	NA	NA	NA	NA	NA	NA	NA	NA	NA	NA	NA	NA	NA	NA	NA	NA	NA	NA	NA	NA	100	NA	NA	NA	60	NA	NA	0	NA
AD028	0	71	0.00029	6.43563	38.7097	NA	NA	NA	45.4545	NA	0	NA	NA	NA	0	NA	NA	NA	NA	NA	NA	NA	NA	NA	0	NA	NA	NA	NA	NA	0	NA	NA	0	NA	NA	NA	100	NA	NA	37.5	NA	NA	NA	NA	NA	NA	NA	NA
FV103	0	75	0.00045	5.6805	70.2703	NA	50	NA	50	NA	NA	NA	NA	NA	NA	NA	NA	NA	0	NA	NA	NA	NA	NA	NA	NA	NA	100	NA	NA	100	NA	NA	NA	NA	NA	NA	NA	NA	NA	NA	NA	NA	NA	NA	NA	NA	NA	NA
AT095	0	77	0.00019	4.38792	75	NA	NA	100	0	NA	75	NA	NA	NA	NA	NA	NA	NA	NA	NA	NA	100	NA	NA	NA	NA	NA	NA	NA	NA	NA	NA	NA	NA	NA	NA	NA	NA	NA	100	NA	NA	NA	NA	NA	NA	NA	NA	NA
AN085	0	83	0.00063	4.78	59.5556	NA	75	NA	NA	60	NA	NA	100	NA	NA	NA	NA	NA	NA	NA	NA	NA	NA	NA	NA	NA	NA	NA	NA	NA	NA	NA	NA	NA	NA	NA	NA	NA	NA	NA	NA	0	NA	NA	75	NA	NA	0	NA
EH026	0	92	0.00038	3.17199	75.2336	NA	0	69.2308	0	NA	80	NA	NA	NA	NA	NA	NA	NA	NA	NA	NA	NA	NA	100	100	NA	NA	NA	NA	NA	NA	NA	NA	NA	NA	NA	NA	50	NA	NA	NA	NA	NA	83.3333	NA	NA	NA	14.2857	NA
EN128	0	101	0.00039	6.33175	71.9844	NA	92.8571	NA	NA	NA	NA	NA	NA	NA	NA	NA	NA	NA	NA	NA	NA	NA	NA	NA	NA	NA	NA	NA	NA	NA	NA	NA	NA	NA	NA	NA	NA	NA	NA	NA	NA	NA	NA	NA	NA	NA	NA	0	NA
DM171	0	101	0.0008	6.25557	68.8525	NA	100	NA	0	NA	100	NA	NA	NA	77.7778	NA	NA	NA	NA	NA	100	NA	NA	NA	NA	NA	NA	NA	NA	NA	100	NA	NA	NA	100	NA	0	NA	NA	NA	NA	100	NA	NA	NA	NA	NA	NA	100
BO096	0	109	0.00039	6.43884	52.1739	NA	80	0	0	NA	75	75	NA	NA	NA	NA	NA	NA	NA	NA	NA	NA	NA	NA	NA	NA	NA	NA	NA	NA	NA	0	NA	NA	NA	NA	NA	NA	NA	NA	NA	NA	NA	NA	NA	NA	NA	NA	NA
GV095	0	134	0.00055	2.42654	76.8166	NA	93.3333	NA	NA	NA	NA	100	NA	0	50	100	NA	50	100	100	NA	NA	NA	100	NA	NA	NA	NA	100	NA	NA	NA	NA	NA	NA	NA	NA	NA	NA	NA	100	100	100	100	NA	NA	NA	NA	NA
DZ009	0	137	0.00058	5.12244	68.3473	NA	90.625	NA	12.5	NA	NA	NA	NA	NA	66.6667	NA	NA	NA	NA	NA	NA	NA	NA	NA	100	NA	NA	NA	NA	NA	100	NA	NA	NA	NA	NA	100	NA	NA	NA	88.2353	NA	NA	71.4286	NA	NA	NA	75	100
FF100	0	138	0.00077	6.67486	68.6047	NA	0	66.6667	0	NA	100	100	NA	NA	NA	NA	NA	NA	NA	NA	NA	NA	NA	NA	NA	NA	NA	NA	NA	NA	NA	NA	NA	NA	NA	NA	NA	0	NA	NA	NA	NA	NA	NA	NA	NA	NA	50	NA
GH105	0	146	0.00094	2.45446	81.9703	NA	72.7273	NA	100	NA	87.5	62.5	NA	NA	70	NA	NA	NA	100	NA	NA	NA	NA	NA	NA	100	NA	NA	NA	NA	NA	NA	NA	NA	NA	NA	NA	NA	NA	100	NA	NA	NA	68.75	83.3333	NA	NA	NA	NA
CC001	0	156	0.00037	4.59205	64.5084	66.6667	84	47.8261	20	35.7143	81.8182	NA	NA	NA	90	NA	NA	NA	NA	NA	NA	NA	NA	87.5	33.3333	NA	NA	NA	NA	NA	NA	NA	NA	NA	NA	NA	NA	NA	NA	NA	100	100	NA	63.6364	NA	NA	NA	100	NA
AO012	0	168	0.00045	4.01011	67.0259	NA	46.875	NA	0	NA	NA	66.6667	NA	NA	NA	NA	NA	100	NA	NA	NA	0	NA	NA	0	NA	NA	NA	NA	NA	NA	NA	NA	NA	NA	NA	100	NA	NA	NA	93.3333	NA	NA	NA	50	NA	NA	NA	NA
AN127	0	217	0.00154	4.66846	66.3317	NA	64.2857	36.3636	25	NA	100	100	100	NA	NA	NA	NA	NA	NA	NA	100	NA	NA	20	NA	NA	NA	NA	NA	NA	NA	NA	NA	NA	NA	NA	NA	100	NA	NA	NA	NA	NA	NA	75	NA	100	NA	NA
AO045	0	234	0.00061	5.52846	70.2665	NA	86.6667	NA	38.0952	60	76.1905	83.3333	NA	NA	50	NA	NA	NA	NA	NA	NA	NA	100	NA	0	66.6667	NA	NA	100	NA	NA	NA	NA	NA	NA	NA	NA	NA	NA	100	70.5882	NA	NA	NA	NA	NA	100	71.4286	NA
AD014	0	239	0.0007	3.9767	65.9794	NA	NA	70.3704	6.66667	NA	66.6667	66.6667	NA	NA	NA	NA	NA	NA	NA	NA	0	0	NA	NA	NA	0	NA	NA	NA	NA	NA	100	NA	NA	NA	NA	NA	NA	NA	NA	NA	NA	NA	75	NA	NA	0	0	NA
AE001	0	269	0.00095	4.29425	68.1199	NA	64	NA	33.3333	100	64.2857	NA	NA	NA	72.7273	NA	100	0	NA	NA	NA	NA	NA	NA	44.4444	NA	NA	NA	NA	NA	NA	NA	100	0	100	NA	100	0	NA	NA	80	NA	NA	71.4286	NA	NA	NA	82.3529	NA
AJ068	0	321	0.00064	4.31381	72.9425	NA	73.9726	40	0	NA	64.7059	NA	NA	13.3333	100	NA	NA	NA	NA	100	0	NA	NA	NA	NA	NA	100	NA	NA	NA	50	NA	NA	NA	66.6667	NA	NA	NA	NA	100	0	NA	NA	100	NA	NA	NA	75	0
BF038	0	332	0.00095	3.44687	68.9175	NA	68	0	34.0909	NA	58.9744	NA	NA	66.6667	100	NA	NA	0	NA	100	NA	100	NA	NA	100	NA	0	0	NA	NA	83.3333	NA	NA	NA	66.6667	NA	NA	NA	NA	0	NA	NA	NA	0	NA	NA	NA	64.2857	NA
AF120	0	361	0.00093	4.4263	64.3305	100	74.6479	70	0	NA	93.75	0	NA	41.6667	80	NA	NA	100	100	NA	100	NA	NA	76.9231	18.1818	40	NA	NA	NA	100	66.6667	100	NA	100	NA	NA	NA	NA	NA	NA	NA	NA	NA	NA	75	NA	NA	88.8889	NA
AH058	0	376	0.00131	4.77143	54.3929	NA	58.75	0	0	NA	27.027	0	100	54.5455	NA	NA	NA	NA	NA	NA	100	NA	NA	60	25	80	100	NA	NA	NA	NA	NA	0	25	100	100	NA	NA	NA	66.6667	NA	NA	NA	11.1111	NA	NA	0	NA	100
AO100	0	426	0.00119	5.2272	71.9729	NA	77.7778	68	16.129	NA	77.7778	NA	0	NA	82.3529	NA	NA	50	NA	NA	NA	100	NA	66.6667	NA	50	NA	NA	NA	NA	100	100	NA	NA	NA	NA	100	NA	NA	100	33.3333	100	50	NA	0	NA	NA	100	NA
ER057	0	485	0.00129	7.27276	66.1176	0	79.1667	88.4615	17.6471	NA	56.9444	NA	NA	60	NA	0	100	NA	0	NA	NA	NA	NA	85.7143	40	50	NA	NA	NA	0	9.09091	NA	NA	NA	100	NA	NA	100	50	NA	71.4286	NA	NA	64.1026	NA	NA	NA	100	0
FF077	0	506	0.00168	5.19104	68.6288	NA	88.0952	88	17.3913	NA	64.2857	75	NA	NA	0	NA	NA	70	0	NA	100	NA	NA	NA	NA	NA	100	NA	NA	100	50	0	NA	76.4706	NA	NA	100	NA	NA	NA	68.75	NA	100	66.6667	75	NA	NA	29.4118	NA
EB073	0	543	0.00163	5.08707	70.8124	75	71.9101	NA	55.5556	50	66.6667	82.6087	NA	100	90	0	100	100	0	NA	100	50	NA	82.3529	66.6667	100	0	NA	NA	100	100	100	NA	75	NA	NA	NA	NA	100	100	NA	88.2353	NA	25	85.7143	NA	NA	69.2308	NA
CA053	0	562	0.00166	5.12907	65.5013	0	71.25	56.25	9.52381	NA	81.4815	77.2727	100	NA	NA	NA	100	NA	100	NA	NA	NA	NA	100	0	100	NA	100	NA	0	60	NA	100	NA	NA	100	0	NA	50	NA	NA	75	100	0	71.4286	NA	NA	NA	NA
AL092	0	575	0.00229	4.36647	67.036	50	80.3571	73.6842	25.9259	50	64.8649	100	0	85.7143	NA	NA	NA	33.3333	NA	100	NA	NA	NA	83.3333	46.6667	33.3333	NA	NA	NA	NA	NA	NA	NA	50	33.3333	NA	100	100	50	NA	100	25	80	33.3333	81.25	100	NA	91.6667	100
GV018	0	587	0.00275	4.65122	61.0545	NA	70.4918	56.6667	25	NA	59.4595	0	NA	50	71.4286	NA	100	100	100	NA	100	NA	50	100	58.3333	NA	NA	0	NA	NA	100	NA	NA	100	NA	NA	100	NA	NA	NA	83.3333	80	NA	66.6667	59.0909	0	NA	25.8065	66.6667
AR027	0	655	0.0025	4.6871	65.4688	0	77.551	73.8095	0	80	76	60	NA	57.1429	54.5455	NA	NA	50	100	NA	50	100	NA	80	63.6364	100	100	NA	NA	NA	100	50	NA	30	NA	NA	0	NA	NA	NA	100	100	100	12.5	NA	100	NA	56.25	50
AF121	0	783	0.00416	3.74023	51.1061	75	43.5484	66.6667	31.1111	83.3333	37.5	67.8571	NA	NA	80	NA	NA	100	NA	0	100	0	NA	63.6364	0	40	0	100	NA	NA	NA	100	0	100	0	100	NA	NA	NA	0	0	0	NA	37.5	66.6667	NA	0	50.9091	NA
BO101	0	889	0.00215	5.75517	67.0116	NA	58.2524	74.2857	37.5	NA	32.1429	77.0492	50	100	66.6667	NA	NA	85.7143	NA	100	0	100	100	100	60	80	100	NA	NA	NA	NA	NA	NA	50	83.3333	NA	100	100	NA	100	100	100	NA	56	0	100	0	81.6327	NA
BO074	0	1083	0.00272	6.16191	55.6522	29.4118	60.9589	60.9756	18.5185	80	61.1111	68.8889	NA	75	45.7143	0	100	100	50	NA	100	NA	NA	50	54.5455	75	100	100	100	NA	20	NA	0	100	100	NA	50	100	NA	100	0	75	50	56.8182	100	NA	NA	69.2308	NA
BX011	0	1198	0.00367	4.84907	75.9844	NA	82.3171	80	7.14286	75	85.7143	72.5	NA	38.4615	100	NA	50	93.3333	100	75	100	100	NA	61.5385	43.4783	91.6667	NA	NA	100	NA	100	0	NA	62.5	NA	50	66.6667	0	NA	NA	100	66.6667	100	87.6923	62.5	0	0	77.2727	100
FF094	0	1250	0.00377	1.87658	88.3546	100	89.916	85.7143	82.6531	100	86.0759	91.3043	100	100	92.3077	100	66.6667	100	NA	0	NA	NA	NA	100	78.2609	NA	NA	100	100	100	100	100	100	87.5	NA	75	NA	100	NA	100	NA	100	NA	94.1176	100	100	100	75	NA
AK053	0	1513	0.00628	4.39965	68.4499	50	73.6041	81.3559	25	50	69.6629	64.8148	33.3333	58.3333	0	100	100	100	100	0	100	100	100	81.25	50	68.75	NA	100	NA	0	100	100	NA	62.5	NA	0	80	NA	100	NA	95.2381	53.3333	0	84	81.25	0	50	63.8298	NA
CA062	0	1669	0.00526	5.23367	74.1641	56.25	79.3722	74.6032	21.2766	83.3333	72.7778	83.0189	66.6667	68.1818	58.0645	100	NA	72.7273	100	100	100	75	NA	72.2222	58.0645	90	0	0	NA	66.6667	100	NA	NA	45.4545	100	100	NA	0	NA	NA	88.4615	94.1176	NA	85.7143	33.3333	100	0	80	50
BG085	0	1692	0.00442	2.29895	71.0068	NA	78.9286	78.2609	8.47458	80	66.6667	79.6296	100	72.973	85.2941	100	100	50	50	100	100	50	100	84.6154	66.6667	28.5714	100	100	0	NA	25	100	50	77.7778	100	50	50	NA	100	75	77.1429	71.4286	80	46.6667	69.2308	NA	25	60.8696	NA
BV049	0	2522	0.00629	5.15661	74.5894	0	76.0331	78.481	16	80	78.5276	85.9649	57.1429	77.3333	34.4828	50	0	75	100	0	0	75	0	50	87.5	54.5455	0	100	100	100	90	33.3333	NA	76.4706	100	50	100	50	NA	100	83.3333	72.7273	100	70	68.75	0	88.8889	70.7865	100
AM164	0	3514	0.01445	3.55253	74.1237	0	80	75.8333	25.4098	83.3333	73.7179	80.1653	50	72.8814	64.6154	50	100	85.7143	100	100	100	42.8571	100	81.0811	50.7246	73.6842	0	83.3333	100	33.3333	78.5714	100	100	66.6667	88.8889	80	66.6667	85.7143	NA	100	76.1905	80	100	61.194	78.3784	NA	66.6667	79.4872	100
BL058	0	5321	0.01484	7.22318	64.6587	36.6667	60.371	66.0714	12.0773	53.3333	70.1068	67.0886	33.3333	74.6269	68.8889	80	100	45.8333	75	100	83.3333	66.6667	90	64.4444	33.3333	63.8298	0	77.7778	100	0	77.2727	100	83.3333	60	41.6667	50	71.4286	0	66.6667	100	51.5625	82.8571	40	53.3333	72	0	25	63.4921	80
AF118	0	5986	0.01667	5.18594	75.1422	55.8824	74.1844	78.5714	23.9264	82.7586	72.9167	76.7045	33.3333	68.8679	64.4068	70	100	58.0645	85.7143	100	60	100	100	66.6667	43.75	41.6667	0	83.3333	100	60	78.7879	70	50	67.7966	80	75	100	100	33.3333	0	76.4706	88.5714	NA	73.7931	62.766	0	83.3333	70.2381	33.3333
FP011	0	7225	0.03361	6.17311	68.2619	64	71.6876	73.6148	23.6994	63.6364	65.0456	67.9167	0	57.3333	87.8788	33.3333	0	83.7209	57.1429	75	75	66.6667	100	77.0492	31.3433	76.7857	0	80	100	33.3333	83.3333	50	55.5556	62.5	66.6667	75	66.6667	0	75	88.8889	78.3784	81.8182	93.75	64.6409	68.0556	0	100	67.2811	80
GX101	0	15	0.00014	5.43173	90.3846	NA	NA	NA	NA	NA	NA	NA	NA	NA	NA	NA	NA	NA	NA	NA	NA	NA	NA	NA	NA	NA	NA	NA	NA	NA	NA	NA	NA	NA	NA	NA	NA	NA	NA	NA	NA	NA	NA	NA	NA	NA	NA	NA	NA
GZ039	0	1014	0.00395	4.08364	73.4989	70	63.4921	63.8298	57.1429	82.3529	73.75	75.8621	100	78.9474	70	100	100	50	NA	100	0	66.6667	100	85.7143	66.6667	NA	100	NA	NA	NA	62.5	NA	NA	50	100	NA	100	NA	NA	NA	6.66667	NA	NA	68.2927	100	100	NA	94.7368	0
HD059	0	154	0.00055	1.93382	76.3793	NA	0	75	NA	NA	28.5714	NA	100	NA	100	NA	100	50	NA	100	NA	NA	NA	NA	NA	NA	NA	NA	NA	NA	100	NA	NA	NA	NA	NA	NA	NA	NA	NA	0	NA	NA	100	NA	NA	NA	90	100
HD076	0	117	0.0006	2.38617	65.8537	100	42.1053	0	63.6364	NA	16.6667	NA	NA	NA	88.8889	NA	NA	NA	NA	NA	NA	100	NA	NA	NA	100	NA	NA	NA	NA	NA	NA	NA	NA	NA	NA	NA	NA	NA	NA	NA	NA	NA	50	NA	NA	NA	NA	NA
HD124	0	160	0.0006	8.14209	72.2015	NA	72.3404	84.6154	0	NA	NA	85.7143	NA	83.3333	100	NA	NA	80	NA	NA	NA	NA	NA	0	NA	NA	NA	NA	NA	NA	NA	NA	NA	75	NA	100	NA	NA	NA	NA	NA	100	NA	NA	NA	NA	NA	77.7778	NA
HE179	0	102	0.00039	3.48048	76.7584	NA	77.7778	NA	NA	NA	NA	NA	NA	NA	NA	NA	NA	NA	NA	NA	NA	NA	NA	NA	40	NA	NA	NA	NA	NA	NA	NA	NA	87.5	NA	NA	NA	NA	NA	NA	NA	NA	NA	80	NA	NA	NA	NA	NA
HG065	0	38	0.00015	3.32471	61.0687	NA	42.8571	NA	NA	NA	NA	NA	NA	NA	NA	NA	NA	NA	NA	NA	NA	NA	NA	NA	NA	100	NA	NA	NA	NA	100	NA	NA	100	NA	NA	NA	NA	NA	0	NA	NA	NA	NA	NA	NA	NA	NA	NA
CI049	0	358	0.00165	4.085	66.8693	0	28.8889	79.3103	0	NA	57.1429	100	0	NA	0	NA	NA	100	75	NA	NA	100	100	71.4286	33.3333	NA	NA	NA	NA	NA	NA	NA	NA	NA	NA	NA	NA	0	NA	100	NA	50	NA	43.4783	87.5	NA	0	85.7143	NA
FE067	0	3292	0.01408	1.60643	85.827	100	84.1463	86.3354	86.6667	76.4706	75.9375	94.4	100	88.5714	89.6552	100	50	84.6154	33.3333	100	100	85.7143	100	93.3333	75	92.5	100	83.3333	100	100	93.75	100	50	87.5	100	66.6667	75	85.7143	NA	33.3333	82.6087	94.5946	100	80.7692	67.7966	100	100	84.8485	NA
HG154	0	947	0.00389	3.92665	48.9355	35.7143	64.5963	84.375	1.42857	0	45.977	57.1429	0	64	44.4444	100	100	84.6154	100	100	66.6667	50	NA	60	73.6842	100	NA	0	100	NA	100	100	NA	18.1818	40	50	NA	0	NA	33.3333	64.7059	64.7059	NA	52.2727	100	NA	NA	68.9655	NA
HH025	0	110	0.00038	8.38776	43.5115	NA	0	50	0	NA	NA	NA	0	NA	100	NA	NA	NA	NA	NA	100	NA	NA	NA	NA	NA	NA	NA	NA	100	NA	0	NA	NA	NA	NA	NA	0	NA	100	NA	NA	NA	NA	0	NA	NA	NA	NA
HH042	0	305	0.00106	3.93853	73.6239	NA	90.9091	89.2857	70	60	85.7143	86.3636	NA	100	90.9091	NA	NA	100	NA	NA	NA	100	NA	NA	50	100	NA	100	100	NA	0	NA	NA	87.5	NA	NA	NA	NA	NA	NA	71.4286	91.6667	NA	NA	0	NA	75	75	100
HH099	0	564	0.00132	4.10821	66.7065	NA	74.0741	76.1905	0	77.7778	74.2857	88.8889	NA	0	NA	NA	NA	100	50	NA	NA	NA	NA	66.6667	60	NA	NA	0	NA	NA	75	NA	50	36.3636	NA	NA	NA	NA	NA	NA	100	75	0	95.8333	0	0	83.3333	76.9231	NA
AL071	1	505	0.00436	5.2	67.6047	66.6667	56.5217	0	32.3529	NA	82.3529	75	0	NA	71.4286	50	100	NA	100	NA	100	NA	NA	NA	NA	NA	NA	NA	NA	NA	NA	NA	NA	33.3333	NA	NA	NA	100	NA	100	37.5	100	75	65.7895	100	NA	NA	91.6667	100
AS079	1	791	0.00695	3.5	74.915	50	79.798	73.0769	32.2581	NA	78.6885	86.3636	0	93.9394	NA	100	100	50	NA	NA	NA	NA	100	93.3333	NA	75	NA	NA	NA	100	NA	66.6667	NA	NA	100	NA	100	NA	60	100	100	NA	NA	84.6154	100	0	100	95.6522	NA
AX070	1	302	0.00525	7.3	58.5784	NA	68.2353	75	0	NA	53.3333	40.9091	NA	NA	NA	NA	100	0	0	NA	NA	NA	NA	NA	75	100	NA	NA	NA	0	NA	100	NA	NA	NA	NA	0	NA	NA	NA	NA	NA	NA	NA	NA	NA	NA	62.5	100
CZ031	1	371	0.0031	4.9	71.7808	NA	58.9744	62.5	9.52381	NA	61.5385	81.25	NA	NA	100	NA	NA	NA	NA	NA	0	NA	NA	66.6667	75	100	NA	NA	NA	NA	NA	NA	NA	NA	NA	NA	NA	NA	NA	NA	100	100	NA	NA	NA	NA	NA	57.8947	NA
CZ105	1	276	0.00168	4.9	67.2922	NA	82.6087	NA	6.25	NA	57.1429	76.4706	NA	NA	NA	NA	NA	0	NA	NA	0	NA	NA	NA	25	NA	NA	NA	NA	NA	0	NA	NA	72.7273	NA	NA	NA	0	50	NA	NA	80	NA	50	NA	NA	NA	NA	NA
DC125	1	160	0.00379	3.6	64.3333	NA	55.5556	100	4.16667	100	NA	100	NA	NA	NA	NA	NA	NA	NA	NA	NA	NA	NA	NA	66.6667	NA	NA	NA	NA	NA	NA	NA	NA	NA	NA	NA	NA	NA	NA	NA	NA	NA	NA	NA	NA	NA	NA	NA	NA
DN024	1	13	0.00128	2.2	75.6757	NA	NA	100	NA	NA	NA	NA	NA	NA	NA	NA	100	NA	NA	NA	NA	NA	NA	NA	50	NA	NA	NA	NA	NA	NA	NA	NA	NA	NA	NA	NA	NA	NA	NA	NA	NA	NA	NA	NA	NA	NA	NA	NA
AC178	1	41	0.00021	4.36162	57.8571	NA	NA	NA	0	NA	NA	NA	NA	NA	NA	NA	NA	NA	NA	NA	NA	0	NA	NA	NA	NA	NA	NA	NA	NA	NA	NA	NA	NA	100	NA	NA	NA	NA	NA	NA	NA	NA	NA	NA	NA	NA	100	0
DL068	1	89	0.00034	9.93995	46.2406	NA	85.7143	NA	NA	NA	NA	80	NA	50	0	NA	NA	NA	NA	NA	NA	NA	NA	NA	NA	NA	NA	NA	66.6667	NA	NA	NA	NA	NA	NA	NA	NA	NA	NA	NA	NA	NA	NA	NA	66.6667	NA	NA	100	NA
BR062	1	95	0.00034	4.07122	53.4783	NA	66.6667	NA	0	NA	NA	66.6667	NA	80	NA	NA	NA	NA	NA	NA	NA	NA	NA	NA	100	NA	NA	NA	NA	NA	NA	NA	NA	NA	NA	NA	NA	NA	NA	NA	NA	NA	NA	NA	0	NA	NA	0	NA
CZ166	1	227	0.00048	5.93767	66.0537	NA	94.7368	84.6154	18.75	0	87.5	NA	NA	NA	88.8889	NA	NA	NA	NA	NA	NA	NA	100	60	50	NA	NA	NA	NA	NA	NA	NA	NA	NA	NA	NA	NA	100	NA	NA	NA	100	NA	NA	0	NA	NA	55.5556	NA
CZ115	1	325	0.00183	4.50105	66.51	NA	59.1837	65.625	0	NA	72.2222	81.8182	NA	NA	NA	NA	100	100	NA	NA	NA	NA	NA	NA	NA	100	100	NA	100	NA	NA	NA	0	NA	NA	NA	100	0	NA	NA	42.8571	80	NA	NA	NA	NA	NA	25	NA
AE107	1	350	0.00102	5.83685	65.2027	NA	47.8261	60	22.2222	0	82.6087	72.7273	0	66.6667	NA	NA	NA	NA	NA	NA	NA	0	NA	50	57.1429	50	NA	100	NA	NA	NA	0	NA	NA	NA	NA	NA	NA	NA	NA	NA	68.75	NA	85	100	NA	100	60.6061	100
AE146	1	358	0.00121	5.12856	66.0019	33.3333	85.3659	84	0	80	87.5	53.8462	NA	NA	NA	NA	NA	100	100	100	50	0	100	75	81.8182	NA	NA	100	0	NA	NA	NA	NA	22.2222	NA	100	100	100	NA	NA	NA	NA	NA	77.7778	NA	NA	NA	42.8571	100
AP047	1	533	0.00207	4.73009	68.5871	NA	67.1233	66.6667	34.375	NA	72.7273	82.3529	NA	16.6667	NA	100	NA	100	NA	100	100	0	100	25	0	85.7143	NA	100	NA	100	100	NA	NA	66.6667	71.4286	NA	100	100	NA	NA	NA	100	83.3333	72.7273	0	0	NA	79.3103	100
AG020	1	538	0.00189	5.67962	59.7553	NA	43.75	68.75	11.7647	33.3333	40.5405	100	NA	76.9231	64.2857	100	100	NA	100	NA	NA	NA	NA	NA	100	100	NA	NA	NA	NA	NA	0	0	NA	NA	NA	NA	NA	NA	50	100	62.5	80	50	71.4286	0	NA	100	NA
AE105	1	634	0.00241	4.28765	72.5628	NA	68.9189	90	30	50	69.4444	83.3333	NA	40	75	NA	100	100	100	NA	NA	NA	100	NA	NA	33.3333	NA	NA	NA	NA	100	NA	NA	60	NA	0	NA	100	NA	50	70	NA	100	81.8182	100	0	NA	69.4444	NA
AB004	1	763	0.00182	5.23982	69.291	50	73.4177	84.375	0	NA	75.3846	92.8571	NA	92.8571	55.5556	NA	NA	54.5455	100	100	NA	NA	NA	95.4545	68.1818	0	0	NA	NA	NA	NA	NA	100	NA	77.7778	NA	100	50	NA	100	75	75	NA	78.5714	72.7273	NA	NA	66.6667	NA
DM146	1	856	0.00153	5.15421	61.4097	62.5	54.3353	64.5161	36.3636	100	55.1724	73.3333	NA	100	58.0645	NA	100	85	100	NA	NA	NA	NA	0	33.3333	75	0	NA	100	100	70	NA	100	42.8571	NA	NA	0	0	NA	NA	0	100	NA	52.9412	100	NA	NA	84.2105	100
BO049	1	941	0.00254	7.28395	62.1461	NA	73.4848	80.8511	4.87805	83.3333	66	79.1667	NA	0	0	NA	NA	0	100	NA	100	NA	NA	66.6667	30	0	NA	NA	NA	0	100	NA	100	37.5	NA	100	NA	NA	NA	NA	NA	53.3333	100	30.4348	69.5652	NA	0	56.6667	75
FV078	1	1019	0.00175	3.36299	79.4225	NA	77.2727	86.7925	23.2143	NA	92.8571	85.7143	100	NA	75	0	100	50	NA	NA	NA	NA	100	57.1429	50	100	NA	100	NA	NA	100	100	NA	NA	80	100	100	100	NA	NA	100	87.5	NA	61.7647	92.8571	NA	NA	78	NA
CP042	1	2512	0.00967	2.48855	80.5199	100	77.8281	85.3659	29.1045	91.6667	82.2222	68.4211	100	85.1852	87.5	75	100	80	NA	100	33.3333	83.3333	100	84.2105	46.1538	75.8621	0	100	100	100	80	50	100	70.5882	100	100	100	NA	50	100	75.8621	76.1905	100	88.8889	70.2703	100	75	69.8413	66.6667
CV094	1	9391	0.01762	10.1979	71.0442	42.8571	73.8593	77.2085	20.3463	74.0741	72.7273	77.2242	0	74.1497	70.7965	72.7273	88.2353	62.3529	100	100	84.6154	78.5714	88.8889	76.7857	59.8726	59.6154	0	80	80	54.5455	76.9231	85.7143	60	64.7059	77.7778	61.5385	80	84.6154	50	100	76.5152	77.7778	53.3333	75.1938	50.495	0	64.2857	75.1055	75
BO063	1	558871	1.88609	1.26029	84.9227	93.8344	79.7644	81.445	83.147	78.0066	79.9969	83.1516	66.9002	82.0221	82.8026	82.3529	92.6733	69.8516	80.0731	91.6824	92.0755	91.9063	91.2727	80.2534	58.9008	72.6058	0	86.6255	93.8492	88.1607	87.0064	92.9435	93.8053	78.0103	93.5464	91.689	94.1176	91.6667	78.1086	89.6774	82.8444	89.2283	95.8474	80.6485	69.9038	0	84.5297	73.9791	56.2092
DT066	1	3483	0.01597	2.54741	68.6764	0	60.7509	65.2632	55.303	80	69.8276	49.5146	100	76.1905	77.2727	100	100	86.1111	50	75	100	100	100	60	52.9412	84.2105	NA	NA	100	100	100	100	100	71.4286	100	50	100	100	100	100	81.8182	80	NA	80.9524	66.6667	100	60	56.25	100
DX145	1	1323	0.00766	1.67975	72.1564	0	64.3411	72.1311	36.1702	83.3333	70.3704	77.7778	0	44.4444	84.6154	NA	NA	75	NA	100	100	100	100	73.3333	88.8889	82.3529	100	100	100	NA	83.3333	50	100	70.8333	100	0	100	100	NA	100	86.6667	NA	NA	10	NA	NA	NA	79.1667	NA
ED154	1	220	0.00123	2.48574	72.4696	NA	85	100	93.3333	NA	100	93.75	NA	0	100	NA	NA	100	NA	NA	NA	NA	NA	100	NA	NA	NA	100	NA	NA	100	NA	NA	87.5	NA	NA	NA	100	NA	100	100	NA	NA	NA	0	NA	NA	60	NA
GX160	1	324	0.00152	3.46558	67.0213	NA	82.9787	86.9565	57.1429	NA	75	14.2857	NA	41.1765	NA	NA	NA	0	NA	NA	NA	NA	NA	100	71.4286	66.6667	NA	100	NA	NA	NA	NA	NA	NA	NA	NA	0	100	NA	NA	100	NA	100	100	20	NA	NA	66.6667	NA
HE170	1	134	0.00094	2.78086	57.2464	25	NA	64.2857	NA	NA	30	NA	NA	NA	NA	NA	100	NA	NA	NA	NA	NA	0	NA	NA	0	NA	0	NA	NA	NA	NA	NA	NA	100	NA	NA	NA	0	100	NA	NA	NA	NA	85.7143	NA	NA	NA	NA
HH016	1	430	0.00188	4.35805	70.3614	NA	81.8182	79.1667	33.3333	NA	66.6667	25	NA	70.8333	NA	NA	50	50	0	NA	NA	NA	NA	NA	NA	33.3333	NA	NA	100	NA	0	NA	NA	NA	NA	0	NA	NA	NA	100	87.5	100	50	86.2069	100	NA	NA	58.8235	NA
FD089	2	3381803	11.2862	1.07636	90.719	94.2142	89.2178	90.023	92.9143	93.0663	92.9721	91.5572	90.4412	88.2235	91.8916	88.3787	95.2003	90.8394	93.3979	92.9925	93.0193	92.1945	94.317	91.8134	87.5619	88.6509	0.831354	89.5045	93.4544	92.3649	91.5279	93.704	89.337	81.7736	92.1097	92.5962	94.4956	92.4122	85.6632	91.3017	93.4466	92.2436	94.6562	90.4456	84.9712	86.5401	92.5403	88.3478	92.5323
AO050	2	117171	0.8209	1	88.824	92.4866	88.6505	88.1184	89.0518	74.5363	90.6041	86.9547	0	93.3305	91.5229	87.5862	96.0265	85.9985	94.1176	91.9786	93.4524	85.9729	97.8417	89.7265	88.4835	86.803	3.125	87.6033	95.8042	87.5969	88.7898	93.7008	92	82.9657	94.5946	90.6716	90	92.6471	67.6056	89.916	93.7669	93.1652	93.722	88.028	90.7966	8.33333	91.3876	89.3929	91.0448
EV013	2	64125	0.33216	2.12701	86.3318	90.3614	85.5303	83.2161	87.2334	79.4286	89.0999	89.1698	88.3929	85.7904	89.291	91.6667	95.4545	89.0671	72.4138	92.7711	92.1569	83.4586	97.2973	88.3378	77.0688	76.2565	92.2222	88.1579	93.4211	90.5882	89.6142	91.3043	81.4815	80.4348	97.0238	90.0709	95	87.5	88.4615	85.7143	86.8571	90.678	93.7705	82.2615	69.4158	83.3333	90	84.9922	91.3043
GS059	2	51615	0.24583	1.538	89.5134	94.6524	89.1871	89.4704	92.3801	76.2295	92.7482	89.0133	95.4545	81.3665	93.0272	92.5926	97.2222	91.9753	98.4127	90.411	92.1053	85.9155	97.0149	90.0552	85.545	86.4979	85.9649	87.5	97.9167	88.6364	93.361	92.5926	95.6522	82.5658	90.566	93.4579	85.0746	94.382	87.3563	87.5	91.5775	94.1839	93.578	89.7696	83.9096	94.4444	93.0693	88.8763	95.122
CV009	2	26114	0.16206	1.50707	75.0359	91.8919	58.8692	58.6794	82.5044	64.6552	67.7373	73.0769	76.9231	68.6722	64.4615	82.8571	32	64.1026	75.7576	100	79.4872	91.0714	92	37.5	48.4444	69.0476	0	51.8519	92.1053	34.6154	47.4684	61.5385	60	23.1638	91.9355	84.7826	95.6522	0	71.2121	72.5	57.4468	67.8295	91.9355	65.362	52.1978	0	50.7042	52.0174	22.5
AZ118	2	25660	0.13093	1.7	86.5513	96.3768	87.3445	86.089	84.7862	94.2857	89.0463	80.7729	76.4706	93.6224	86.0806	73.913	100	93.4641	93.1034	96.5517	93.1034	96.6667	100	90.3333	73.3681	65.2482	0	90	96.7742	94.4444	94.6903	100	56.5217	79.1667	95.4545	71.4286	96.1538	0	80	88.8889	89.2183	90.4762	88.4058	86.9961	74.0741	0	93.2203	84.3407	68.9655
FD163	2	17585	0.08109	1.45119	87.0634	92.4242	86.2752	83.0636	89.6305	79.4118	88.691	90.0596	100	81.0484	88.5542	80	89.2857	91.7647	88.2353	96	88.8889	100	91.6667	86.0825	85.6061	86.0294	88	100	91.6667	94.7368	88.5417	94.4444	90.9091	80	78.8462	81.8182	100	90.9091	76.9231	76.9231	92.5581	91.0959	90.2439	87.152	80.6202	90.9091	90.9091	86.9565	83.3333
EN070	2	11737	0.05419	1.35265	83.8439	95.1613	82.5565	82.227	85.0816	77.1084	83.6149	90.2174	42.8571	63.6364	90.4762	88.8889	100	94.3925	77.7778	88.8889	92.3077	85.7143	100	75.9036	77.3109	87.963	92.8571	83.3333	91.6667	91.6667	83.3333	100	75	79.7468	88.5714	86.3636	76.9231	68.75	66.6667	100	90.9774	90.3448	78.125	85.2941	66.6667	100	85.7143	83.0028	100
FZ037	2	4516	0.03224	0.768874	82.1039	88.2353	81.3187	75.1825	80.117	67.9245	80.1749	87.4317	100	81.4286	74.6667	100	100	92.5926	100	71.4286	66.6667	0	100	81.8182	74.2424	54.5455	100	87.5	100	100	85.7143	NA	100	76.9231	92.3077	90	62.5	100	71.4286	100	74.5098	95	100	80.9091	31.9149	NA	88.8889	75.3012	100
GC137	2	4308	0.0319	1.67815	86.4753	94.4444	86.7893	83.3333	92.2535	90	85.274	88.2759	66.6667	88.7097	92.7835	75	100	92.3077	100	80	100	87.5	100	80	54.5455	87.037	100	88.8889	100	100	100	100	100	60.7143	100	85.7143	NA	85.7143	66.6667	100	85.9649	90	100	86.8421	74	0	100	83.9286	100
CH047	2	3815	0.02235	1.81902	88.9262	100	85.8316	84.1629	84.7222	76.6667	90.0356	88.4615	66.6667	86.7925	88.2353	66.6667	100	88.0952	100	50	100	100	100	84.127	70.7317	92	85.7143	100	100	100	69.2308	80	50	83.7838	100	100	100	100	75	66.6667	100	93.75	94.1176	87.6289	90.4762	66.6667	50	93.6508	100
AM086	2	4869	0.02121	1.5	85.9251	96.1538	86.215	79.7814	90.6383	71.4286	86.0806	87.6712	80	92.2222	78.2051	50	100	95.8333	80	100	83.3333	66.6667	100	89.1304	77.7778	85.2941	100	100	100	100	100	100	100	NA	100	0	100	100	100	50	86.3636	73.6842	50	92	71.4286	100	100	87.5969	100
HD083	2	5022	0.01635	2.9715	89.0706	100	88.3636	88.8889	86.4486	75	84.0637	91.0345	100	85.0746	89.6552	83.3333	100	86.7925	83.3333	66.6667	100	100	100	84.6154	75.7143	80.4878	100	80	100	50	72.2222	100	NA	83.3333	100	80	33.3333	100	NA	57.1429	94.8276	93.5484	100	90.7975	86.6667	100	50	83.5938	100
AC088	2	3371	0.0147	1.6	86.4254	100	84.1837	89.1213	84.2105	84.6154	82.3232	92.9293	0	94.4444	86.0465	50	100	82.6087	100	100	50	100	100	66.6667	75.4717	77.7778	100	80	100	100	96.6667	100	100	83.3333	80	85.7143	100	75	60	100	93.5484	95.4545	100	84.4037	88.2353	NA	77.7778	77.2727	100
EG016	2	4877	0.01384	2.47817	82.1948	83.3333	81.7967	85.0962	77.7778	73.913	86.2275	88.2353	40	80	80.3279	100	83.3333	86.4865	90	75	100	75	100	71.875	67.0588	90.6977	71.4286	25	71.4286	100	50	100	33.3333	79.1667	92.8571	63.6364	100	100	70	88.8889	90	77.2152	100	59.5041	74.026	NA	100	77.8443	60
DH101	2	1741	0.01299	1.1	82.6148	100	82.1101	82.3529	60	66.6667	83.0065	90.2778	100	80	100	0	100	83.3333	100	100	100	NA	0	89.4737	58.8235	0	66.6667	100	100	100	100	100	100	NA	100	100	NA	80	100	100	82.6087	84	75	97.2222	71.4286	NA	0	81.1321	100
FM073	2	2051	0.01068	1.83045	83.0414	93.3333	79.6117	75.9036	77.381	84.375	88.5965	92.4051	0	75	84	100	100	68.4211	50	100	66.6667	NA	100	69.5652	47.619	80	NA	100	66.6667	0	66.6667	100	NA	82.6087	100	83.3333	100	NA	100	NA	73.913	50	100	85.1852	100	NA	87.5	76	NA
DF120	2	1096	0.00745	3.4	86.644	100	91.4894	84.6154	92.7273	NA	89.1892	82.6087	NA	92.8571	NA	100	100	87.5	100	100	NA	100	100	90.9091	93.75	44.4444	NA	100	100	100	100	100	100	87.5	100	NA	100	33.3333	NA	100	NA	100	100	94.1176	100	NA	100	75.8621	NA
GX170	2	2285	0.00717	2.16794	88.3522	100	88.1919	82.8571	92.0792	85.7143	84.4444	96.1538	NA	95	100	100	100	96.5517	100	100	100	NA	100	100	85.7143	84.6154	80	50	100	75	100	100	100	85.7143	100	100	100	100	28.5714	100	88.5714	100	100	83.3333	78.5714	NA	100	81.9149	50
HM169	2	1122	0.00447	1.8357	83.315	28.5714	78.8618	91.6667	85.7143	100	91.0256	81.8182	NA	68.75	91.6667	100	NA	62.5	NA	100	100	75	NA	100	83.3333	100	NA	100	100	100	100	NA	NA	NA	75	100	100	100	66.6667	100	100	91.6667	NA	78.5714	86.6667	NA	NA	72.2222	NA
AT038	2	146	0.00304	1.4	85.122	NA	100	NA	NA	NA	NA	NA	NA	NA	80	NA	NA	100	100	NA	NA	NA	NA	NA	NA	NA	100	NA	NA	100	NA	NA	NA	NA	NA	NA	NA	NA	NA	NA	NA	NA	NA	100	NA	NA	NA	NA	NA
AG006	2	309	0.00284	1.1	82.2394	100	75.6098	90.9091	82.3529	83.3333	50	NA	NA	NA	18.1818	NA	NA	60	NA	NA	NA	NA	NA	100	NA	NA	NA	NA	NA	100	NA	0	NA	NA	NA	NA	NA	NA	NA	NA	NA	NA	NA	91.6667	NA	100	100	76	NA
CP043	2	227	0.00275	3.08467	74.4516	NA	82.9268	100	50	NA	76.1905	90.9091	NA	NA	100	NA	NA	NA	NA	NA	NA	66.6667	NA	NA	NA	NA	NA	NA	NA	100	NA	NA	NA	92.8571	NA	85.7143	NA	NA	NA	100	100	75	100	NA	NA	NA	NA	NA	100
TBR1497	3	6271012	41.1878	2.52186	89.1018	93.7532	88.6269	87.5996	91.4053	91.3364	89.4377	86.0246	81.0134	88.877	91.7842	88.3101	93.7365	91.0479	91.2048	91.7665	91.3056	91.4066	92.7827	91.771	87.3551	83.2401	91.1235	90.2216	93.1457	90.7722	91.2702	91.3133	88.8579	81.8821	90.0174	92.4207	93.2054	91.0856	79.5064	90.7065	92.5809	91.9512	94.3156	90.9777	90.3897	87.4667	91.7311	88.1952	91.5025
TBR1765	3	3372691	10.9571	1.22752	87.4778	92.8083	86.7537	87.111	87.9376	77.9951	89.1633	85.1994	0.0984252	91.0219	88.7143	84.9637	93.779	83.5607	91.2036	91.451	90.7914	83.1927	92.5207	90.3443	85.9701	85.3624	0.257732	89.856	92.7572	89.7501	86.0089	91.7281	85.402	80.3082	90.4687	92.0231	91.7291	91.5281	74.6853	90.4821	91.4608	90.2169	92.7397	87.7853	87.9347	0.21097	88.6622	87.3006	90.0567
TBR2054	3	904277	9.63721	0.980645	85.7804	93.2011	85.5052	81.6864	87.5354	75.8237	86.3216	88.764	84.3666	88.8988	90.5211	85.0427	0.255319	76.7397	89.9238	92.5043	89.4477	39.4836	93.3684	89.6236	84.2687	86.9402	91.2331	88.9401	92.4361	86.983	88.3621	89.6512	86.3309	79.6163	89.0529	86.703	92.7396	0	70.7401	89.2357	87.8515	73.8942	93.0807	84.357	79.7955	0	79.604	84.8078	91.2644
TBR2003	3	3530693	8.21563	1.55189	87.391	89.2742	86.063	84.7184	74.0875	78.7192	84.8082	89.39	90.07	81.2463	88.2873	87.3725	94.9135	83.7525	89.0334	91.98	92.3557	83.7114	93.6668	89.8053	81.7048	85.5823	91.7887	91.499	92.3373	86.944	88.617	92.5239	85.1391	76.8174	90.8392	91.1276	92.9197	90.0084	80.3789	91.3135	90.5627	89.9508	93.7788	83.8974	83.4037	86.0748	90.1703	85.1222	89.2379
TBR1471	3	1005410	6.90826	1.44466	88.2125	91.9196	87.5549	85.3424	83.7413	79.7046	88.3485	90.2104	20.8301	86.8924	90.955	86.1521	95.1545	83.5239	91.8858	91.5621	91.9521	91.1531	95.6392	89.1985	79.0767	87.748	91.7	89.8446	92.7602	91.5274	89.0849	92.8994	86.2416	78.7129	91.9349	74.7658	92.9552	87.1956	68.0162	93.274	88.4065	91.9119	93.2297	86.3731	77.4599	83.2461	92.6287	82.6019	88.8434
TBR1416	3	232700	1.0248	1.4	88.1771	92.2222	87.3805	85.4562	85.3002	79.4872	89.7012	88.2777	43.0288	83.0411	92.0508	89.1697	96.2963	84.274	92.5697	91.7098	91.954	89.1832	94.4444	87.4174	81.4824	82.6215	87.2611	86.6667	94.6602	93.4985	92.4943	93.578	81.4159	78.5714	91.0448	83.0846	92.9972	88.6463	54.4872	92	88.4737	92.1053	93.484	86.0035	78.2096	92.3077	86.9416	83.2958	88.0531
TBR1974	3	41721	0.26959	1.76701	87.6994	93.4911	86.43	87.5308	87.9331	78.629	85.2963	90.0769	81.25	86.2998	90.1786	86.6667	92.8571	85.6338	92.6829	89.5833	90.1639	95.9459	95.122	89.1008	80	86.1963	73.5294	77.7778	97.8261	97.619	90.6667	90.625	100	76.6667	88.8	96.1039	96.4286	93.8776	82.9787	96	91.7595	91.4835	93.8931	87.1568	83.5729	80	88.8889	85.1735	90.6977
TBR2087	3	18252	0.1249	1.15172	82.6843	92.5532	80.179	76.7092	83.2908	89.5522	81.5553	81.6845	20	79.288	85.5792	66.6667	95.6522	78.534	72.7273	90.3226	91.3043	73.913	83.3333	71	56.25	67.7419	0	100	100	84	77.5	88.2353	14.2857	71.4286	85.9649	85.7143	85	0	65.625	90.9091	82.7586	88.0952	96.0784	79.3951	59.7087	0	80	74.0816	60
TBR2018	3	9215	0.05649	0.922219	87.539	92.8571	84.9402	81.0559	86.5882	71.4286	86.9231	87.8963	75	82.6923	81.6425	90	100	78.75	88.8889	100	84.6154	92.3077	100	89.6552	78.1065	87.218	85.7143	83.3333	100	90	95.5556	90.9091	66.6667	77.3333	86.6667	93.75	100	100	100	90.9091	92.7273	90.9091	95.4545	87.2093	80.2632	100	100	82.7225	91.6667
TBR2541	3	6801	0.06008	1.45295	85.3038	100	81.9159	83.2972	79.703	74.0741	87.2024	85.5172	94.1176	84.3137	88.8268	100	100	74.359	100	80	75	84.2105	66.6667	79.7101	73.913	89.5522	100	75	100	75	82.9268	83.3333	100	87.234	100	100	100	81.8182	100	100	85	94.1176	97.1429	76.1905	64.8352	100	66.6667	78.2258	100
TBR2555	3	6577	0.0379	1.59219	88.167	100	87.1212	85.7143	92.4342	96.9697	89.604	90.7514	77.7778	90.5405	85.9155	100	100	93.75	100	100	100	100	100	87.5	75	69.4444	0	100	100	80	91.4894	100	66.6667	78.3784	100	83.3333	100	0	77.7778	100	84.9206	94.6667	89.4737	82.9932	88	0	95	83.4171	100
TBR2257	3	3221114	22.1529	1.26041	87.3909	92.4463	88.1437	87.409	88.9523	77.5799	87.8296	89.4235	88.25	86.0317	88.9257	84.589	92.8111	84.0271	90.1511	89.2002	90.561	55.9647	93.6635	88.7111	78.6952	87.8697	91.8214	90.8689	91.4764	88.6992	88.2333	89.4965	84.8773	79.2713	90.36	89.7233	93.0343	89.4835	79.3671	90.592	90.652	90.6888	92.8889	87.0798	82.8697	87.7238	89.962	85.339	87.8711
TBR2335	3	257086	0.90901	2.19679	87.3509	86.2069	87.9342	85.9465	72.7675	78.3086	87.431	85.4663	82.9201	83.2383	88.4016	84.2491	84.6154	90.0854	90.9091	93.2642	94.3396	88.6454	96.0265	89.9875	79.4782	82.7281	88.141	89.7059	91.4373	88.141	83.5045	91.0596	80.5369	77.8491	91.6955	87.5728	91.831	31.6667	82.0513	91.4798	89.2793	88.5099	94.551	88.6236	88.4683	77.2727	89.9408	85.5194	89.6321
TBR2603	3	993	0.00524	2.05054	85.9597	NA	92.8571	83.3333	93.3333	80	89.6552	100	NA	93.75	90.625	NA	NA	80	NA	NA	100	NA	NA	80	90	50	100	NA	100	100	50	100	NA	87.5	NA	100	100	50	NA	0	100	83.3333	50	80	65.3846	0	100	96.6667	100
0 = non-NPC subjects with transiently positive plasma EBV DNA
1= non-NPC subjects with persistently positive plasma EBV DNA
2 = NPC subjects (Screening cohort)
3 = NPC subjects (External cohort)
[truncated: 114 more columns]
