# Supplementary material for: Methylation analysis of plasma DNA informs etiologies of Epstein-Barr virus-associated diseases
Source: Nat Commun. 2019 Jul 22;10:3256. doi: 10.1038/s41467-019-11226-5 (PMC6646310; doi:10.1038/s41467-019-11226-5)
Supplement: Supplementary file 3 — Supplementary Data 2 [file 41467_2019_11226_MOESM3_ESM.txt]

EBV	0	171823
chr1	29050	29574
chr1	620023	620175
chr1	713743	714740
chr1	762099	762250
chr1	762512	762649
chr1	762992	763529
chr1	805121	805515
chr1	839927	840405
chr1	840515	840905
chr1	845650	845787
chr1	848260	848407
chr1	856040	856184
chr1	856405	856769
chr1	858900	861278
chr1	861295	861432
chr1	866242	866376
chr1	875650	876496
chr1	876572	876746
chr1	876790	877536
chr1	877730	878166
chr1	893982	894931
chr1	895812	896790
chr1	901980	902657
chr1	919745	919933
chr1	933935	934176
chr1	934250	935002
chr1	935040	936401
chr1	936430	936767
chr1	936850	937461
chr1	940295	940433
chr1	940435	940651
chr1	948555	948979
chr1	954695	955216
chr1	955415	956014
chr1	968355	969063
chr1	969145	969669
chr1	975585	976330
chr1	994275	995400
chr1	999265	999525
chr1	999570	999785
chr1	1003930	1004411
chr1	1004495	1004979
chr1	1014770	1015014
chr1	1051105	1052391
chr1	1057498	1057837
chr1	1072388	1072639
chr1	1093325	1093787
chr1	1109240	1109446
chr1	1118395	1118535
chr1	1136331	1136561
chr1	1136665	1137196
chr1	1141590	1142109
chr1	1144026	1144172
chr1	1144325	1144460
chr1	1144476	1144729
chr1	1148750	1148925
chr1	1149000	1149141
chr1	1166606	1168049
chr1	1181952	1182264
chr1	1208345	1209404
chr1	1209495	1209779
chr1	1242627	1244696
chr1	1259575	1260898
chr1	1283882	1285382
chr1	1290355	1290507
chr1	1290717	1291077
chr1	1307520	1307662
chr1	1309985	1311094
chr1	1334010	1335654
chr1	1342070	1343219
chr1	1355405	1355798
chr1	1362910	1363372
chr1	1370695	1371417
chr1	1376335	1376497
chr1	1406369	1406693
chr1	1406764	1408066
chr1	1446814	1448246
chr1	1448249	1448395
chr1	1475639	1475774
chr1	1476004	1476166
chr1	1509411	1510927
chr1	1534894	1535621
chr1	1535646	1535890
chr1	1550400	1551889
chr1	1565635	1566062
chr1	1567410	1567709
chr1	1590165	1590906
chr1	1623731	1624356
chr1	1624541	1624704
chr1	1655469	1656170
chr1	1677624	1677763
chr1	1677819	1677965
chr1	1678679	1678801
chr1	1709330	1710625
chr1	1711940	1712088
chr1	1714208	1714366
chr1	1821245	1822087
chr1	1822123	1823429
chr1	1839986	1840867
chr1	1850216	1851325
chr1	1875576	1875723
chr1	1891537	1891772
chr1	1935227	1935443
chr1	1950667	1951225
chr1	1976119	1976706
chr1	1981302	1982499
chr1	2058590	2058734
chr1	2064480	2065207
chr1	2126125	2126256
chr1	2126389	2126878
chr1	2130649	2130811
chr1	2135965	2136104
chr1	2136145	2136320
chr1	2136695	2137220
chr1	2143945	2144113
chr1	2144120	2144499
chr1	2158535	2160955
chr1	2165830	2166168
chr1	2221918	2222521
chr1	2232213	2232701
chr1	2246953	2247093
chr1	2247268	2247420
chr1	2322440	2323833
chr1	2343504	2344776
chr1	2345762	2346233
chr1	2374782	2375614
chr1	2398764	2398912
chr1	2431509	2431706
chr1	2457188	2458442
chr1	2460533	2462037
chr1	2472185	2472334
chr1	2472398	2472573
chr1	2477708	2478727
chr1	2479245	2479410
chr1	2479480	2479729
chr1	2480350	2480507
chr1	2487088	2487328
chr1	2487558	2487732
chr1	2487740	2488374
chr1	2516964	2517121
chr1	2517134	2518939
chr1	2559984	2560119
chr1	2560359	2560499
chr1	2560540	2560678
chr1	2573924	2575158
chr1	2703320	2703459
chr1	2705935	2706221
chr1	2706270	2706420
chr1	2737410	2737560
chr1	2738530	2738682
chr1	2738715	2738868
chr1	2756750	2756890
chr1	2756953	2757238
chr1	2766890	2767032
chr1	2864022	2864147
chr1	2929117	2929442
chr1	2984464	2985057
chr1	2985061	2986107
chr1	2986281	2987546
chr1	2987549	2987721
chr1	2990074	2990244
chr1	3010426	3010673
chr1	3138544	3138677
chr1	3200614	3200760
chr1	3200764	3200900
chr1	3310039	3310742
chr1	3341252	3341631
chr1	3369749	3369916
chr1	3369927	3370086
chr1	3370837	3371438
chr1	3371504	3371671
chr1	3407862	3408132
chr1	3447399	3448321
chr1	3514184	3514491
chr1	3525762	3525905
chr1	3527454	3528215
chr1	3528309	3528554
chr1	3535654	3535791
chr1	3540627	3541812
chr1	3541908	3542262
chr1	3566272	3566894
chr1	3567542	3567683
chr1	3568577	3569542
chr1	3612257	3612403
chr1	3640943	3641314
chr1	3663522	3664213
chr1	3688510	3689036
chr1	3689237	3689555
chr1	3712330	3713304
chr1	3713349	3713494
chr1	3773084	3774439
chr1	3807514	3807659
chr1	3816409	3818068
chr1	3827444	3827702
chr1	4274655	4274806
chr1	4280548	4280698
chr1	4663666	4663819
chr1	4712612	4712928
chr1	4714191	4714386
chr1	4714521	4716132
chr1	4716301	4716728
chr1	5327692	5327845
chr1	5569946	5570091
chr1	5570178	5570318
chr1	5574718	5574899
chr1	5805941	5806153
chr1	5831290	5831473
chr1	6051354	6051958
chr1	6052016	6053966
chr1	6086143	6086573
chr1	6087321	6087474
chr1	6088403	6088550
chr1	6208737	6208892
chr1	6239259	6239960
chr1	6240274	6240480
chr1	6240489	6240734
chr1	6241146	6241359
chr1	6259016	6259959
chr1	6265327	6265540
chr1	6265854	6266634
chr1	6268812	6269068
chr1	6269167	6269603
chr1	6295359	6296342
chr1	6301877	6302799
chr1	6304882	6305037
chr1	6305124	6305707
chr1	6306054	6306355
chr1	6306714	6306849
chr1	6306881	6307043
chr1	6309146	6309350
chr1	6309351	6309806
chr1	6309907	6310112
chr1	6319984	6320422
chr1	6320479	6321540
chr1	6452846	6454288
chr1	6464810	6465084
chr1	6474460	6474734
chr1	6479306	6479473
chr1	6479645	6480530
chr1	6480741	6480987
chr1	6483581	6483798
chr1	6484635	6485349
chr1	6498191	6498332
chr1	6507205	6507598
chr1	6507880	6508283
chr1	6508321	6508452
chr1	6508745	6509111
chr1	6515211	6515586
chr1	6520320	6520609
chr1	6525981	6526410
chr1	6535620	6535832
chr1	6545210	6545664
chr1	6546460	6546918
chr1	6550005	6550146
chr1	6550335	6551134
chr1	6557575	6558012
chr1	6585995	6586135
chr1	6613965	6614869
chr1	6639715	6640501
chr1	6640593	6640752
chr1	6659910	6660046
chr1	6660915	6661221
chr1	6661245	6663816
chr1	6672758	6673457
chr1	6673538	6674630
chr1	6675098	6675616
chr1	6685013	6685886
chr1	6761146	6762193
chr1	6780246	6780399
chr1	6844101	6845691
chr1	6845896	6846334
chr1	6995684	6995831
chr1	7022485	7022898
chr1	7023370	7023778
chr1	7029111	7029269
chr1	7029286	7029565
chr1	7130458	7130593
chr1	7609435	7609628
chr1	7707387	7707567
chr1	7727689	7727863
chr1	7740167	7741154
chr1	7763967	7765292
chr1	7765446	7765727
chr1	7830927	7832034
chr1	7843837	7844499
chr1	7962736	7962883
chr1	8002331	8002739
chr1	8013918	8014699
chr1	8021221	8022301
chr1	8085743	8086698
chr1	8181262	8181410
chr1	8277203	8277752
chr1	8377947	8378519
chr1	8378532	8378666
chr1	8378687	8378824
chr1	8409000	8409331
chr1	8482912	8483945
chr1	8484062	8484455
chr1	8586014	8586153
chr1	8761480	8761644
chr1	8762905	8763719
chr1	8862320	8862459
chr1	8876532	8876678
chr1	8876932	8877477
chr1	8877562	8877891
chr1	8877911	8878362
chr1	8909055	8909230
chr1	8937487	8937659
chr1	8937937	8939625
chr1	9065230	9065434
chr1	9135294	9135434
chr1	9170917	9171064
chr1	9188769	9189400
chr1	9189482	9189798
chr1	9202427	9202562
chr1	9241456	9241613
chr1	9242096	9243354
chr1	9256717	9256953
chr1	9258702	9259011
chr1	9294503	9295452
chr1	9299833	9300068
chr1	9340518	9340658
chr1	9352611	9353222
chr1	9353243	9354003
chr1	9477850	9477989
chr1	9486460	9486597
chr1	9488765	9489328
chr1	9551231	9551416
chr1	9555086	9555239
chr1	9555301	9555669
chr1	9599176	9599740
chr1	9599741	9600502
chr1	9648482	9649802
chr1	9686982	9687450
chr1	9689527	9689660
chr1	9689697	9689851
chr1	9689867	9690024
chr1	9704177	9704305
chr1	9711553	9712995
chr1	9747279	9747444
chr1	9747609	9747822
chr1	9749239	9749495
chr1	9749519	9749858
chr1	9777442	9777727
chr1	9777832	9777984
chr1	9882907	9884498
chr1	9927634	9927802
chr1	9935057	9935284
chr1	9969562	9971314
chr1	10002476	10002840
chr1	10002922	10003935
chr1	10010456	10010675
chr1	10057042	10057548
chr1	10057726	10058111
chr1	10092472	10093083
chr1	10093177	10093627
chr1	10269839	10271383
chr1	10458360	10459999
chr1	10488200	10488349
chr1	10490213	10491434
chr1	10532048	10532928
chr1	10534815	10535212
chr1	10535415	10535574
chr1	10535598	10535760
chr1	10555185	10555318
chr1	10622600	10622739
chr1	10753692	10755369
chr1	10776325	10776479
chr1	10816185	10816321
chr1	10853383	10853518
chr1	10853824	10854167
chr1	10854204	10854677
chr1	10854773	10855802
chr1	10856254	10856917
chr1	10926114	10926269
chr1	10926834	10926984
chr1	10927034	10927165
chr1	10927179	10927486
chr1	10948515	10948651
chr1	10948774	10949088
chr1	11000300	11000441
chr1	11002057	11002395
chr1	11004240	11004376
chr1	11021097	11021409
chr1	11072240	11072519
chr1	11072546	11073519
chr1	11097701	11098005
chr1	11119371	11120828
chr1	11159210	11160201
chr1	11322070	11323073
chr1	11332849	11333037
chr1	11333184	11333653
chr1	11333659	11334072
chr1	11380307	11380455
chr1	11467403	11467546
chr1	11482846	11482977
chr1	11519137	11519288
chr1	11538636	11539755
chr1	11540146	11540431
chr1	11549418	11549558
chr1	11610836	11610978
chr1	11618400	11618539
chr1	11709007	11709189
chr1	11710388	11710809
chr1	11714383	11714702
chr1	11715008	11715260
chr1	11724033	11724943
chr1	11740753	11741895
chr1	11750722	11750907
chr1	11751053	11752292
chr1	11753092	11753226
chr1	11779568	11780101
chr1	11795982	11797067
chr1	11798733	11798872
chr1	11801007	11801144
chr1	11822038	11822335
chr1	11845262	11845400
chr1	11851868	11852020
chr1	11863527	11863791
chr1	11865367	11866645
chr1	11919343	11919614
chr1	11967787	11968259
chr1	11968297	11968499
chr1	11968517	11969254
chr1	11985632	11986795
chr1	11994322	11994591
chr1	11994687	11995068
chr1	12040035	12041051
chr1	12079192	12080121
chr1	12123179	12123752
chr1	12184940	12185140
chr1	12222012	12222148
chr1	12226827	12227790
chr1	12227818	12227997
chr1	12233898	12234035
chr1	12239423	12239565
chr1	12270655	12270802
chr1	12289898	12290769
chr1	12290908	12291162
chr1	12655160	12655471
chr1	12655550	12655702
chr1	12655705	12655842
chr1	12655885	12656035
chr1	12674960	12675108
chr1	12676945	12677464
chr1	12677960	12678297
chr1	12678300	12678713
chr1	12678915	12679060
chr1	12679155	12679501
chr1	12679950	12680144
chr1	12719073	12719251
chr1	13839368	13839528
chr1	13839566	13840651
chr1	13910116	13910259
chr1	13910443	13910767
chr1	13992346	13992483
chr1	14026429	14027288
chr1	14075211	14076824
chr1	14219353	14219727
chr1	14219739	14219947
chr1	14507749	14507893
chr1	14759878	14760029
chr1	14871426	14871573
chr1	14925090	14926111
chr1	14926294	14926503
chr1	15066231	15066390
chr1	15225333	15225483
chr1	15250351	15251745
chr1	15426943	15427127
chr1	15427462	15427622
chr1	15455113	15455253
chr1	15455613	15455754
chr1	15478903	15479683
chr1	15480068	15480832
chr1	15480913	15481111
chr1	15573574	15573912
chr1	15587799	15588154
chr1	15598986	15599168
chr1	15631325	15631524
chr1	15650155	15650317
chr1	15672560	15672710
chr1	15735788	15737470
chr1	15850337	15851441
chr1	15851625	15852226
chr1	15852955	15853907
chr1	15911011	15911649
chr1	15929776	15930331
chr1	15943532	15944429
chr1	16010497	16011175
chr1	16011187	16011649
chr1	16085360	16085806
chr1	16118580	16118891
chr1	16142127	16142273
chr1	16160602	16160753
chr1	16160767	16162448
chr1	16162486	16162770
chr1	16173641	16175443
chr1	16175712	16176153
chr1	16176316	16176845
chr1	16301912	16302748
chr1	16339216	16339552
chr1	16375331	16375475
chr1	16399646	16400278
chr1	16405456	16405602
chr1	16481563	16481803
chr1	16481867	16482535
chr1	16488967	16489284
chr1	16494259	16494585
chr1	16514312	16514482
chr1	16532892	16533895
chr1	16542837	16543149
chr1	16543672	16544234
chr1	16563098	16563881
chr1	16677700	16678227
chr1	16678545	16679248
chr1	16693410	16694648
chr1	16694655	16695065
chr1	16766893	16767986
chr1	16825090	16826282
chr1	16840235	16840343
chr1	16840405	16840533
chr1	16840549	16840681
chr1	16840695	16841155
chr1	16939195	16939370
chr1	16939415	16939583
chr1	16939585	16940536
chr1	16970780	16971420
chr1	16974060	16974208
chr1	16974310	16974423
chr1	16993018	16993992
chr1	17019295	17019478
chr1	17020094	17020237
chr1	17027050	17027329
chr1	17027619	17027961
chr1	17033884	17034023
chr1	17034200	17034552
chr1	17036250	17036406
chr1	17036434	17036575
chr1	17066568	17067068
chr1	17067098	17067400
chr1	17215842	17216169
chr1	17222547	17222821
chr1	17222873	17222974
chr1	17231068	17231767
chr1	17240092	17241146
chr1	17248288	17248477
chr1	17278268	17278398
chr1	17287393	17287568
chr1	17306619	17307251
chr1	17337264	17337473
chr1	17337934	17338711
chr1	17380069	17380883
chr1	17445324	17445460
chr1	17445634	17446160
chr1	17446365	17446506
chr1	17452319	17452563
chr1	17563637	17563793
chr1	17633440	17633579
chr1	17635061	17635199
chr1	17763887	17764275
chr1	17764397	17765112
chr1	17765437	17765834
chr1	17766139	17766592
chr1	17828915	17829084
chr1	17865981	17866653
chr1	17933449	17933591
chr1	17988181	17988335
chr1	18019136	18019279
chr1	18427076	18427324
chr1	18434325	18434645
chr1	18436480	18436643
chr1	18437009	18437147
chr1	18582867	18583004
chr1	18711994	18712159
chr1	18884360	18884495
chr1	18908010	18908181
chr1	18956875	18957016
chr1	18957595	18957831
chr1	18958035	18958395
chr1	18959404	18959538
chr1	18959574	18959727
chr1	18962675	18962828
chr1	18966715	18966866
chr1	18968140	18968289
chr1	18969260	18969655
chr1	18969765	18969901
chr1	18969915	18970556
chr1	18971650	18971971
chr1	18972280	18972421
chr1	18978395	18978536
chr1	18979815	18980052
chr1	19043565	19043780
chr1	19147246	19147434
chr1	19228463	19229818
chr1	19254220	19254368
chr1	19254478	19254618
chr1	19269198	19269338
chr1	19274818	19274973
chr1	19276258	19276424
chr1	19278693	19278832
chr1	19281878	19283909
chr1	19370833	19370980
chr1	19381624	19381767
chr1	19536001	19537467
chr1	19577446	19578856
chr1	19615231	19615485
chr1	19637934	19638083
chr1	19638091	19639261
chr1	19717764	19718178
chr1	19792834	19792971
chr1	19796034	19796168
chr1	19803965	19804114
chr1	19804501	19804647
chr1	19804785	19804939
chr1	19810890	19811824
chr1	19812125	19812804
chr1	19923055	19924362
chr1	19970278	19971641
chr1	19986315	19986576
chr1	19991132	19991897
chr1	19992042	19992203
chr1	20031140	20031281
chr1	20125975	20126796
chr1	20126920	20127055
chr1	20208530	20209561
chr1	20385148	20385301
chr1	20478774	20479113
chr1	20511826	20511978
chr1	20512464	20512646
chr1	20512664	20512975
chr1	20512994	20513125
chr1	20521724	20521950
chr1	20539474	20539730
chr1	20617974	20618115
chr1	20618169	20618311
chr1	20692598	20692746
chr1	20693392	20693638
chr1	20756994	20757172
chr1	20802701	20803246
chr1	20810596	20811219
chr1	20811458	20813164
chr1	20813348	20813494
chr1	20820478	20820683
chr1	20834148	20834918
chr1	20848788	20848992
chr1	20878855	20879326
chr1	20879415	20880431
chr1	20901683	20901985
chr1	20935469	20935612
chr1	20959740	20960755
chr1	20960794	20961004
chr1	20987474	20988348
chr1	20988369	20988545
chr1	21022864	21023303
chr1	21023404	21023627
chr1	21043944	21044821
chr1	21056704	21056845
chr1	21058089	21059161
chr1	21059224	21059556
chr1	21059595	21059867
chr1	21112115	21112267
chr1	21112380	21113391
chr1	21113464	21114465
chr1	21484336	21484468
chr1	21501956	21502252
chr1	21502414	21502946
chr1	21503106	21503912
chr1	21521749	21521901
chr1	21616363	21617124
chr1	21660871	21661243
chr1	21661284	21661569
chr1	21671361	21672391
chr1	21672394	21672670
chr1	21672694	21672842
chr1	21695066	21695240
chr1	21766203	21766984
chr1	21767103	21767245
chr1	21835316	21836297
chr1	21917202	21917375
chr1	21922137	21922301
chr1	21948767	21949248
chr1	21965098	21965246
chr1	21974533	21974667
chr1	21978107	21978596
chr1	21985657	21986213
chr1	21995503	21996050
chr1	21996083	21996492
chr1	22108491	22110342
chr1	22140776	22141241
chr1	22202032	22202196
chr1	22263319	22263663
chr1	22263989	22264275
chr1	22290494	22290709
chr1	22345574	22345707
chr1	22349534	22349689
chr1	22350934	22351156
chr1	22351379	22352070
chr1	22352239	22352765
chr1	22366419	22366557
chr1	22378879	22379295
chr1	22379739	22380080
chr1	22380164	22380310
chr1	22468657	22470048
chr1	22668680	22668924
chr1	22743258	22743409
chr1	22745654	22745802
chr1	22747040	22747202
chr1	22778214	22779148
chr1	22779280	22779416
chr1	22846635	22846769
chr1	22865294	22865455
chr1	22889755	22890426
chr1	23036891	23038199
chr1	23081656	23081810
chr1	23082055	23082194
chr1	23084001	23084106
chr1	23102776	23102920
chr1	23290817	23290951
chr1	23302977	23303150
chr1	23345605	23346975
chr1	23494106	23494783
chr1	23494810	23495518
chr1	23503981	23504569
chr1	23511161	23511308
chr1	23543246	23544218
chr1	23652640	23652777
chr1	23669573	23669710
chr1	23669788	23670178
chr1	23670233	23670623
chr1	23670638	23671445
chr1	23694428	23696283
chr1	23730448	23730805
chr1	23748910	23749082
chr1	23750796	23751289
chr1	23751290	23751630
chr1	23810071	23811410
chr1	23823716	23823860
chr1	23851707	23851855
chr1	23854849	23855016
chr1	23856973	23857752
chr1	23857794	23858123
chr1	23866237	23866489
chr1	23866532	23866677
chr1	23880864	23881802
chr1	23884788	23885139
chr1	23885262	23886292
chr1	23886314	23886458
chr1	23894479	23894617
chr1	23894817	23895064
chr1	23915522	23915676
chr1	23945922	23946525
chr1	23961512	23961778
chr1	23963961	23964205
chr1	24017958	24018922
chr1	24069515	24070856
chr1	24098728	24098947
chr1	24104433	24105393
chr1	24105403	24105544
chr1	24117323	24118477
chr1	24126338	24126527
chr1	24126574	24127901
chr1	24151488	24151654
chr1	24151693	24152133
chr1	24164912	24165128
chr1	24194201	24195107
chr1	24228026	24228192
chr1	24228953	24229102
chr1	24285484	24286788
chr1	24286865	24287160
chr1	24305934	24307297
chr1	24340397	24340530
chr1	24348979	24349121
chr1	24397419	24397624
chr1	24406806	24406945
chr1	24474441	24474578
chr1	24475171	24475323
chr1	24477052	24477320
chr1	24493632	24493766
chr1	24513500	24513934
chr1	24513935	24514340
chr1	24525913	24526047
chr1	24645840	24646023
chr1	24648197	24649186
chr1	24739784	24740425
chr1	24741894	24742988
chr1	24827815	24828021
chr1	24828545	24829706
chr1	24829709	24830000
chr1	24882127	24882273
chr1	24882373	24882785
chr1	24968485	24968597
chr1	24968930	24970396
chr1	24970566	24970806
chr1	25015146	25015291
chr1	25071273	25072717
chr1	25174489	25175389
chr1	25255088	25255300
chr1	25255453	25257209
chr1	25258783	25259091
chr1	25349041	25349314
chr1	25349517	25349651
chr1	25428040	25428275
chr1	25558445	25559424
chr1	25559589	25559791
chr1	25566125	25566804
chr1	25572794	25574636
chr1	25594100	25594247
chr1	25594419	25594568
chr1	25663286	25663848
chr1	25664431	25664628
chr1	25664749	25665755
chr1	25665831	25665980
chr1	25756311	25758250
chr1	25869866	25870957
chr1	25876141	25876288
chr1	25935072	25935381
chr1	25942593	25944470
chr1	25945660	25945828
chr1	25969224	25969365
chr1	26057419	26057552
chr1	26123431	26123570
chr1	26126382	26127119
chr1	26137437	26137673
chr1	26146072	26147476
chr1	26147712	26147864
chr1	26185516	26186545
chr1	26201607	26202474
chr1	26221934	26222169
chr1	26231710	26232125
chr1	26232180	26233260
chr1	26249066	26249827
chr1	26323971	26324122
chr1	26324156	26324956
chr1	26361549	26362786
chr1	26372314	26373031
chr1	26437136	26439206
chr1	26471663	26471865
chr1	26488048	26488746
chr1	26490649	26491108
chr1	26496100	26496907
chr1	26551842	26552012
chr1	26552057	26552305
chr1	26560286	26561432
chr1	26606292	26607060
chr1	26611366	26611513
chr1	26615731	26615863
chr1	26632721	26633343
chr1	26648051	26648257
chr1	26662511	26663407
chr1	26686481	26686861
chr1	26686966	26687139
chr1	26690361	26690640
chr1	26704695	26704860
chr1	26704896	26705036
chr1	26735115	26735329
chr1	26735470	26735615
chr1	26737335	26737481
chr1	26737716	26738118
chr1	26743596	26743772
chr1	26758290	26759271
chr1	26797000	26797159
chr1	26798190	26798803
chr1	26798855	26799954
chr1	26826595	26828048
chr1	26855990	26856842
chr1	26868757	26868922
chr1	26872137	26872493
chr1	26946478	26947008
chr1	26947053	26948141
chr1	26948153	26948288
chr1	27004017	27004173
chr1	27018730	27019284
chr1	27019365	27019865
chr1	27021630	27022453
chr1	27022831	27024076
chr1	27024435	27024695
chr1	27049935	27050293
chr1	27070566	27070715
chr1	27070717	27070871
chr1	27113426	27113650
chr1	27113935	27115194
chr1	27115201	27115353
chr1	27115376	27115904
chr1	27152823	27153847
chr1	27190999	27192198
chr1	27216179	27216976
chr1	27226378	27227088
chr1	27247943	27248800
chr1	27286209	27286347
chr1	27286351	27287128
chr1	27319421	27319573
chr1	27319711	27319859
chr1	27320165	27321213
chr1	27324249	27324385
chr1	27339096	27339265
chr1	27339271	27339702
chr1	27339711	27339845
chr1	27371078	27371320
chr1	27372496	27372689
chr1	27429291	27429441
chr1	27463726	27463891
chr1	27481273	27481788
chr1	27560624	27561687
chr1	27562029	27562214
chr1	27623290	27623423
chr1	27627340	27627501
chr1	27648350	27649148
chr1	27668274	27668577
chr1	27683939	27684284
chr1	27686839	27686990
chr1	27691964	27693449
chr1	27695929	27696073
chr1	27718752	27719434
chr1	27722012	27722138
chr1	27814579	27814717
chr1	27815619	27815767
chr1	27815894	27816108
chr1	27816279	27817243
chr1	27854509	27854897
chr1	27875747	27875889
chr1	27894881	27895483
chr1	27929667	27930156
chr1	27930422	27931083
chr1	27932985	27933152
chr1	27960588	27961148
chr1	27970523	27970651
chr1	27986242	27986879
chr1	27989353	27989486
chr1	27989642	27989952
chr1	27995728	27996086
chr1	27998584	27999063
chr1	28052003	28053272
chr1	28099385	28100316
chr1	28156965	28157954
chr1	28195682	28195860
chr1	28198904	28199981
chr1	28240527	28241571
chr1	28286036	28286974
chr1	28414221	28414471
chr1	28414541	28415529
chr1	28499278	28499458
chr1	28559005	28559697
chr1	28562300	28563407
chr1	28572965	28573302
chr1	28573380	28573508
chr1	28573650	28574077
chr1	28575022	28575260
chr1	28585660	28586639
chr1	28586735	28587017
chr1	28655269	28655745
chr1	28656076	28656183
chr1	28695962	28696882
chr1	28832143	28832629
chr1	28832976	28833326
chr1	28833416	28833555
chr1	28833561	28833664
chr1	28833811	28834058
chr1	28844441	28845536
chr1	28879311	28880360
chr1	28907396	28908884
chr1	28918826	28919350
chr1	28968892	28970114
chr1	28974641	28975433
chr1	28995092	28995403
chr1	28995431	28996326
chr1	29062857	29063024
chr1	29063032	29064432
chr1	29101624	29102048
chr1	29111777	29111947
chr1	29138442	29139100
chr1	29203773	29203956
chr1	29208653	29208838
chr1	29211443	29211557
chr1	29213288	29214448
chr1	29240627	29240886
chr1	29241002	29241996
chr1	29447787	29448379
chr1	29448423	29448917
chr1	29449022	29449177
chr1	29449212	29449487
chr1	29449754	29450678
chr1	29450732	29451350
chr1	29507417	29508811
chr1	29557027	29557757
chr1	29562702	29563415
chr1	29563707	29565105
chr1	29585912	29586060
chr1	29586207	29586809
chr1	29586832	29586970
chr1	29769673	29769938
chr1	29807558	29807710
chr1	30169787	30169920
chr1	30179876	30180017
chr1	30265971	30266132
chr1	30479171	30479316
chr1	30558871	30559029
chr1	30708190	30708338
chr1	30853469	30853625
chr1	30944655	30944792
chr1	30949291	30949441
chr1	31002345	31002493
chr1	31181132	31181292
chr1	31190812	31191366
chr1	31191402	31192410
chr1	31229397	31229542
chr1	31229702	31230030
chr1	31230112	31230322
chr1	31255292	31255505
chr1	31274660	31274970
chr1	31296850	31297623
chr1	31313780	31313931
chr1	31350455	31350604
chr1	31380775	31380909
chr1	31381215	31381691
chr1	31381780	31381985
chr1	31537785	31538410
chr1	31538475	31538994
chr1	31627570	31627709
chr1	31628045	31628603
chr1	31635625	31635801
chr1	31655124	31655295
chr1	31707031	31707174
chr1	31711871	31712847
chr1	31714402	31714557
chr1	31744717	31744843
chr1	31769107	31770305
chr1	31770306	31770561
chr1	31845855	31846189
chr1	31846232	31846843
chr1	31867430	31867968
chr1	31885802	31887017
chr1	31895687	31895846
chr1	31978142	31978292
chr1	32014489	32014760
chr1	32083249	32083713
chr1	32083824	32084015
chr1	32109837	32111019
chr1	32129507	32129668
chr1	32135808	32136136
chr1	32144928	32145070
chr1	32170784	32170951
chr1	32171014	32171160
chr1	32180033	32180464
chr1	32181009	32181219
chr1	32226171	32226509
chr1	32226606	32226922
chr1	32228251	32230343
chr1	32237537	32238181
chr1	32238196	32238542
chr1	32253891	32254399
chr1	32254718	32255045
chr1	32292815	32292976
chr1	32355011	32355157
chr1	32402939	32404457
chr1	32410114	32410598
chr1	32422150	32422241
chr1	32423275	32423416
chr1	32429958	32430101
chr1	32478776	32478905
chr1	32478916	32480798
chr1	32532347	32532487
chr1	32537955	32539197
chr1	32573475	32574415
chr1	32645012	32645955
chr1	32645957	32646261
chr1	32646272	32646447
chr1	32666258	32666957
chr1	32671012	32671776
chr1	32687720	32688411
chr1	32705820	32707199
chr1	32713882	32714194
chr1	32757288	32758247
chr1	32800764	32802054
chr1	32817069	32817586
chr1	32827351	32827985
chr1	32859461	32860651
chr1	32860669	32860804
chr1	32866556	32866754
chr1	32930226	32930777
chr1	32930820	32931028
chr1	32965884	32966757
chr1	32986134	32986265
chr1	33004809	33005812
chr1	33077839	33078052
chr1	33115656	33117548
chr1	33168189	33168463
chr1	33168729	33168866
chr1	33177774	33178168
chr1	33207077	33207859
chr1	33212130	33212282
chr1	33219350	33219840
chr1	33219855	33220277
chr1	33282360	33283193
chr1	33283220	33283505
chr1	33283530	33284164
chr1	33284570	33284705
chr1	33318565	33318696
chr1	33336130	33336622
chr1	33338306	33338487
chr1	33342311	33342488
chr1	33351716	33351854
chr1	33352126	33352406
chr1	33358573	33358716
chr1	33358793	33359142
chr1	33359313	33359474
chr1	33366608	33367305
chr1	33368113	33368246
chr1	33371270	33371405
chr1	33390460	33390679
chr1	33429369	33430792
chr1	33438611	33438909
chr1	33501781	33502818
chr1	33546477	33547410
chr1	33592825	33593275
chr1	33638662	33638800
chr1	33646357	33647931
chr1	33690597	33690747
chr1	33721152	33721313
chr1	33721497	33721820
chr1	33721857	33723019
chr1	33814345	33814681
chr1	33814718	33816273
chr1	33832380	33832522
chr1	33833420	33833629
chr1	33895903	33896870
chr1	33936153	33936320
chr1	33937853	33938390
chr1	34098685	34098946
chr1	34612992	34613136
chr1	34628579	34629147
chr1	34629154	34629258
chr1	34629264	34629773
chr1	34630149	34631022
chr1	34632054	34632179
chr1	34798856	34799014
chr1	35149938	35150219
chr1	35195678	35195832
chr1	35208350	35208559
chr1	35246865	35247526
chr1	35252160	35252339
chr1	35324493	35324632
chr1	35324678	35325618
chr1	35331409	35332296
chr1	35351169	35351745
chr1	35390503	35390664
chr1	35394528	35395912
chr1	35450569	35451241
chr1	35496609	35497649
chr1	35544730	35545492
chr1	35657413	35659143
chr1	35734143	35734415
chr1	35734448	35734927
chr1	36022461	36022918
chr1	36023066	36023902
chr1	36023986	36024137
chr1	36042746	36042905
chr1	36042926	36043501
chr1	36106803	36107421
chr1	36121308	36121461
chr1	36173270	36173513
chr1	36173528	36174015
chr1	36184145	36185033
chr1	36234764	36235960
chr1	36273403	36274519
chr1	36348578	36349692
chr1	36395793	36397330
chr1	36397403	36397563
chr1	36549539	36549772
chr1	36554247	36555208
chr1	36555234	36555417
chr1	36565417	36565543
chr1	36590617	36591109
chr1	36614548	36615524
chr1	36621113	36621282
chr1	36621433	36622665
chr1	36626408	36626540
chr1	36626543	36626848
chr1	36689103	36689344
chr1	36689442	36690748
chr1	36771984	36772125
chr1	36772173	36773077
chr1	36786773	36786911
chr1	36788494	36789267
chr1	36789368	36789597
chr1	36850374	36851479
chr1	36851539	36852200
chr1	36862929	36863767
chr1	36886459	36886696
chr1	36915904	36916510
chr1	36929441	36930390
chr1	36947810	36947964
chr1	37019518	37019701
chr1	37041758	37041935
chr1	37169380	37169546
chr1	37198679	37198828
chr1	37498619	37498897
chr1	37499694	37500225
chr1	37500304	37500484
chr1	37501954	37502083
chr1	37721070	37721198
chr1	37939520	37940822
chr1	37953090	37953219
chr1	37979475	37980864
chr1	38019420	38020054
chr1	38022430	38022581
chr1	38061070	38061842
chr1	38099008	38099143
chr1	38099598	38099758
chr1	38099963	38100128
chr1	38100188	38100549
chr1	38155284	38155702
chr1	38155937	38156470
chr1	38157232	38158669
chr1	38218460	38218985
chr1	38219700	38219844
chr1	38230081	38230231
chr1	38231686	38231930
chr1	38259396	38260223
chr1	38273132	38274471
chr1	38324711	38326140
chr1	38396876	38397846
chr1	38454989	38456104
chr1	38465214	38465359
chr1	38470504	38471256
chr1	38478062	38478808
chr1	38510169	38510269
chr1	38511029	38511406
chr1	38511677	38511918
chr1	38511967	38513226
chr1	38600043	38600191
chr1	38669066	38669231
chr1	39025154	39025394
chr1	39044018	39044593
chr1	39074103	39074232
chr1	39193804	39193951
chr1	39193991	39194135
chr1	39269579	39270182
chr1	39283668	39283810
chr1	39283843	39284246
chr1	39284378	39284652
chr1	39324643	39326056
chr1	39338283	39339625
chr1	39456409	39456552
chr1	39456723	39457548
chr1	39457614	39457915
chr1	39458049	39458199
chr1	39491807	39492745
chr1	39546615	39546792
chr1	39546980	39547748
chr1	39570782	39571841
chr1	39662580	39662719
chr1	39681125	39681253
chr1	39681395	39681551
chr1	39681660	39681803
chr1	39696595	39696733
chr1	39780721	39780864
chr1	39873967	39874614
chr1	39874677	39875244
chr1	39956591	39957768
chr1	40041236	40042719
chr1	40071856	40072125
chr1	40075390	40075561
chr1	40105185	40105630
chr1	40119285	40119498
chr1	40137215	40137391
chr1	40137411	40137844
chr1	40137855	40138011
chr1	40156775	40157424
chr1	40157755	40158038
chr1	40204287	40204943
chr1	40254159	40254307
chr1	40254479	40255213
chr1	40282540	40282712
chr1	40348824	40349353
chr1	40366639	40367120
chr1	40367224	40368230
chr1	40420553	40421670
chr1	40439276	40439475
chr1	40505050	40507012
chr1	40525022	40525180
chr1	40562481	40563220
chr1	40626755	40628061
chr1	40723010	40724322
chr1	40780995	40781546
chr1	40781610	40781766
chr1	40782150	40782748
chr1	40782855	40782993
chr1	40804475	40804786
chr1	40839240	40840279
chr1	40840287	40840424
chr1	40840477	40840656
chr1	40915366	40916308
chr1	40942686	40943521
chr1	40974012	40974984
chr1	40997117	40997672
chr1	41130994	41131513
chr1	41131599	41131819
chr1	41134504	41134818
chr1	41157557	41158043
chr1	41158067	41158456
chr1	41174814	41174965
chr1	41249149	41250212
chr1	41267872	41268317
chr1	41284049	41284674
chr1	41315785	41315929
chr1	41316149	41316289
chr1	41327140	41328358
chr1	41349912	41350147
chr1	41418242	41418413
chr1	41444857	41446327
chr1	41469447	41469591
chr1	41706927	41707870
chr1	41707935	41708355
chr1	41733940	41734110
chr1	41826579	41828182
chr1	41832174	41832619
chr1	41847324	41847918
chr1	41847942	41848362
chr1	41849079	41849233
chr1	41870021	41870186
chr1	41878458	41878610
chr1	41882771	41883013
chr1	41890907	41891079
chr1	41898487	41898658
chr1	41938127	41938273
chr1	41961802	41962314
chr1	41977432	41977577
chr1	42039863	42040030
chr1	42127303	42128467
chr1	42149753	42149912
chr1	42204691	42204845
chr1	42204851	42205017
chr1	42383632	42383842
chr1	42500790	42502154
chr1	42623570	42623715
chr1	42800071	42801442
chr1	42845937	42846979
chr1	42921619	42922794
chr1	42928609	42929136
chr1	42929169	42929324
chr1	43123574	43124811
chr1	43146964	43147204
chr1	43147322	43148180
chr1	43148324	43149160
chr1	43231652	43233287
chr1	43282452	43282766
chr1	43282792	43283346
chr1	43311928	43312891
chr1	43388886	43389018
chr1	43389736	43390743
chr1	43397841	43398076
chr1	43423501	43425103
chr1	43533879	43534352
chr1	43539404	43539539
chr1	43613234	43613637
chr1	43613639	43613770
chr1	43637424	43638261
chr1	43638274	43638565
chr1	43684724	43684873
chr1	43690149	43690295
chr1	43699856	43700018
chr1	43736621	43736754
chr1	43740211	43740378
chr1	43761026	43761173
chr1	43823874	43825103
chr1	43832815	43833310
chr1	43833400	43834342
chr1	43855075	43856074
chr1	43864756	43864855
chr1	43919176	43920032
chr1	43994776	43995162
chr1	43996306	43996792
chr1	43997286	43997629
chr1	44016001	44016125
chr1	44031301	44031718
chr1	44115246	44116572
chr1	44172635	44173889
chr1	44399019	44399158
chr1	44399164	44399358
chr1	44401788	44402405
chr1	44411924	44413022
chr1	44435319	44435645
chr1	44435716	44436115
chr1	44440064	44441463
chr1	44444654	44445628
chr1	44456874	44457684
chr1	44471441	44471610
chr1	44495349	44496850
chr1	44496854	44497135
chr1	44678860	44679519
chr1	44703905	44704046
chr1	44820617	44821244
chr1	44870806	44871768
chr1	44871906	44874071
chr1	44874280	44874907
chr1	44883130	44883955
chr1	44884160	44884301
chr1	44889426	44889568
chr1	44954831	44954988
chr1	45068975	45069112
chr1	45097260	45098249
chr1	45139481	45139629
chr1	45139666	45140441
chr1	45180710	45180929
chr1	45196516	45197095
chr1	45205121	45205881
chr1	45205981	45206128
chr1	45240670	45241950
chr1	45249781	45250178
chr1	45251873	45252261
chr1	45265391	45266649
chr1	45279296	45279824
chr1	45284989	45285490
chr1	45285704	45286153
chr1	45308569	45309159
chr1	45451710	45451811
chr1	45451917	45452550
chr1	45476105	45477224
chr1	45477650	45478066
chr1	45478183	45478318
chr1	45478538	45478728
chr1	45479795	45479943
chr1	45671302	45672699
chr1	45684984	45685131
chr1	45769091	45770071
chr1	45792346	45793011
chr1	45805171	45806365
chr1	45955945	45957462
chr1	45965300	45966227
chr1	45986543	45987466
chr1	45987475	45987978
chr1	46009613	46009821
chr1	46016047	46016188
chr1	46016252	46016886
chr1	46017283	46017420
chr1	46035817	46035989
chr1	46048947	46050929
chr1	46151653	46153258
chr1	46153633	46154165
chr1	46215923	46216202
chr1	46216229	46216816
chr1	46268948	46269413
chr1	46269653	46269934
chr1	46502830	46502978
chr1	46597059	46597192
chr1	46597409	46597675
chr1	46597679	46597903
chr1	46597954	46599187
chr1	46632305	46632478
chr1	46632512	46633075
chr1	46645208	46645362
chr1	46663730	46664415
chr1	46668748	46669187
chr1	46712590	46713078
chr1	46713172	46713621
chr1	46767402	46769099
chr1	46769185	46769864
chr1	46806019	46806873
chr1	46859916	46860167
chr1	46908382	46908700
chr1	46912601	46912762
chr1	46913811	46914331
chr1	46932050	46932792
chr1	46943084	46943361
chr1	46951405	46951555
chr1	46954875	46955018
chr1	46955189	46956074
chr1	46956160	46956560
chr1	46998639	46999309
chr1	47009819	47009957
chr1	47069446	47070252
chr1	47082163	47082778
chr1	47133433	47134334
chr1	47138373	47138504
chr1	47184108	47185240
chr1	47201533	47201700
chr1	47489284	47489511
chr1	47641023	47641295
chr1	47644801	47645236
chr1	47690858	47690994
chr1	47691088	47691744
chr1	47696448	47697623
chr1	47697763	47698165
chr1	47779080	47780281
chr1	47799195	47800560
chr1	47858361	47858507
chr1	47882070	47882708
chr1	47890140	47890321
chr1	47902195	47902434
chr1	47902505	47902643
chr1	47902660	47904705
chr1	47904830	47905212
chr1	47909765	47909929
chr1	47910380	47910873
chr1	47915695	47915837
chr1	47973629	47974434
chr1	47999025	47999300
chr1	48034710	48034864
chr1	48058862	48059304
chr1	48063420	48063571
chr1	48173972	48174123
chr1	48174297	48174441
chr1	48174504	48175792
chr1	48176149	48176577
chr1	48190877	48191079
chr1	48191117	48191269
chr1	48191997	48192161
chr1	48388801	48388955
chr1	48400976	48401121
chr1	48449853	48450132
chr1	48462146	48463084
chr1	48463196	48463684
chr1	48559479	48559737
chr1	48559936	48560089
chr1	48689512	48689669
chr1	48692737	48692882
chr1	48709756	48709906
chr1	48937363	48938243
chr1	48963862	48964023
chr1	49221315	49221466
chr1	49242161	49242636
chr1	49242725	49243077
chr1	49255436	49255583
chr1	49338424	49338557
chr1	50489517	50489765
chr1	50513732	50513877
chr1	50575294	50575430
chr1	50575849	50576295
chr1	50576434	50576674
chr1	50649209	50649347
chr1	50670013	50670157
chr1	50714266	50714402
chr1	50717518	50717666
chr1	50798636	50799064
chr1	50799251	50799582
chr1	50834078	50834340
chr1	50881835	50881971
chr1	50883011	50883164
chr1	50884400	50885144
chr1	50886345	50886487
chr1	50886530	50887223
chr1	50888630	50888774
chr1	50888800	50889153
chr1	50889276	50889534
chr1	50890185	50890310
chr1	50890405	50890557
chr1	50890746	50890904
chr1	50892621	50892757
chr1	50893070	50893246
chr1	51369614	51369757
chr1	51425069	51426438
chr1	51433664	51436202
chr1	51442574	51442988
chr1	51443154	51444155
chr1	51701511	51702168
chr1	51702181	51702826
chr1	51703137	51703264
chr1	51762487	51762646
chr1	51762713	51762856
chr1	51795989	51796450
chr1	51810417	51810901
chr1	51983589	51984879
chr1	51985004	51985239
chr1	52082503	52083468
chr1	52194786	52195440
chr1	52195510	52195818
chr1	52343661	52345143
chr1	52455993	52456535
chr1	52469516	52469667
chr1	52498722	52499665
chr1	52520588	52521489
chr1	52521588	52522750
chr1	52607398	52608581
chr1	52625816	52625955
chr1	52820143	52820288
chr1	52831038	52832288
chr1	52834063	52834403
chr1	52869387	52869594
chr1	52869637	52870367
chr1	52870423	52870903
chr1	53017732	53018094
chr1	53018177	53018820
chr1	53019012	53019629
chr1	53067887	53068550
chr1	53098653	53099385
chr1	53163621	53164263
chr1	53168761	53169245
chr1	53191991	53192711
chr1	53192727	53192965
chr1	53308271	53308579
chr1	53387091	53387500
chr1	53392766	53393445
chr1	53393494	53393728
chr1	53480529	53480779
chr1	53481030	53481179
chr1	53527805	53528180
chr1	53528570	53528758
chr1	53647773	53647945
chr1	53662231	53663204
chr1	53685715	53686607
chr1	53703780	53704587
chr1	53744010	53744146
chr1	53791550	53792705
chr1	53792765	53794089
chr1	53859083	53859262
chr1	53951227	53951378
chr1	53964464	53964630
chr1	54045466	54045620
chr1	54203381	54203923
chr1	54204033	54205358
chr1	54303222	54303330
chr1	54303447	54304385
chr1	54355167	54355733
chr1	54410952	54412298
chr1	54412320	54412553
chr1	54517936	54519621
chr1	54587310	54587777
chr1	54617459	54617604
chr1	54665335	54666400
chr1	54870783	54871435
chr1	54871843	54872441
chr1	54872849	54873416
chr1	54940390	54940772
chr1	54953935	54954304
chr1	54955113	54955457
chr1	54965099	54965376
chr1	54965483	54965628
chr1	55007635	55008464
chr1	55181227	55182035
chr1	55229619	55230486
chr1	55266655	55267134
chr1	55352199	55353370
chr1	55410847	55410990
chr1	55416433	55416606
chr1	55446124	55446533
chr1	55462069	55462311
chr1	55462524	55462660
chr1	55462697	55462842
chr1	55505052	55505193
chr1	55505252	55505421
chr1	55505504	55505760
chr1	55679574	55679714
chr1	55679807	55681778
chr1	55683259	55683447
chr1	55683449	55683597
chr1	55702387	55702549
chr1	55718892	55719022
chr1	55775754	55775900
chr1	56049529	56049681
chr1	56067669	56067822
chr1	56077289	56077425
chr1	56943279	56943721
chr1	57044024	57045298
chr1	57050599	57050760
chr1	57110480	57111417
chr1	57888638	57889810
chr1	57889814	57889954
chr1	57890303	57890613
chr1	57992009	57992156
chr1	58025293	58025440
chr1	58026208	58026352
chr1	58452191	58452393
chr1	58715241	58716108
chr1	58985819	58985961
chr1	59011538	59012790
chr1	59042488	59042634
chr1	59042799	59042950
chr1	59165165	59165950
chr1	59221281	59221422
chr1	59247356	59251041
chr1	59280906	59281218
chr1	59281461	59281607
chr1	59281619	59282362
chr1	59369230	59369895
chr1	59612262	59612799
chr1	59762074	59762356
chr1	59762384	59762868
chr1	60225216	60225354
chr1	60280121	60280516
chr1	60280706	60280882
chr1	60392315	60392666
chr1	60413100	60413245
chr1	60437165	60437343
chr1	60442595	60442738
chr1	60539360	60539508
chr1	60861566	60861711
chr1	61508586	61509034
chr1	61509041	61509186
chr1	61515521	61516509
chr1	61516621	61516881
chr1	61519271	61519877
chr1	61522761	61523177
chr1	61542471	61543136
chr1	61543431	61544003
chr1	61544036	61544184
chr1	61547476	61547837
chr1	61548006	61549567
chr1	61938719	61938849
chr1	62028059	62028212
chr1	62050269	62050412
chr1	62107492	62107645
chr1	62190587	62191264
chr1	62207717	62208051
chr1	62208053	62208679
chr1	62269115	62269253
chr1	62341797	62341943
chr1	62660866	62661012
chr1	62761769	62761910
chr1	62784524	62785249
chr1	62901555	62903727
chr1	62903864	62904032
chr1	62939554	62939701
chr1	63153211	63153361
chr1	63153506	63154576
chr1	63249367	63250236
chr1	63250387	63250527
chr1	63484969	63485115
chr1	63539552	63539976
chr1	63779840	63780013
chr1	63782695	63783548
chr1	63787725	63787870
chr1	63788029	63788551
chr1	63788915	63789240
chr1	63789254	63789998
chr1	63793245	63793533
chr1	63795364	63795579
chr1	63832945	63833531
chr1	63833600	63833877
chr1	63988341	63988670
chr1	63988740	63989682
chr1	64059000	64060288
chr1	64239338	64241066
chr1	64602900	64603052
chr1	64711267	64711414
chr1	64734851	64734999
chr1	64935459	64935744
chr1	64935849	64937255
chr1	64970955	64971132
chr1	65210162	65211318
chr1	65389254	65389421
chr1	65419064	65419205
chr1	65421399	65421541
chr1	65431494	65432651
chr1	65468239	65468701
chr1	65468714	65468981
chr1	65532205	65533468
chr1	65533610	65534032
chr1	65534047	65534272
chr1	65534410	65534570
chr1	65612964	65613948
chr1	65614029	65614977
chr1	65719701	65720763
chr1	65731351	65731881
chr1	65774949	65775305
chr1	65775369	65775796
chr1	65885428	65887184
chr1	65991112	65991572
chr1	66153433	66153592
chr1	66258053	66258213
chr1	66258298	66258935
chr1	66453055	66453189
chr1	66485555	66485702
chr1	66649619	66649754
chr1	66797393	66797530
chr1	66798013	66798185
chr1	66912078	66912322
chr1	66998768	66999112
chr1	66999152	66999447
chr1	67218001	67218311
chr1	67390219	67391425
chr1	67395513	67396469
chr1	67518667	67518994
chr1	67519147	67520206
chr1	67773050	67773782
chr1	67894565	67894774
chr1	67895025	67896379
chr1	67896380	67896898
chr1	67966178	67966557
chr1	68150455	68151305
chr1	68151310	68152400
chr1	68231903	68232047
chr1	68297793	68298263
chr1	68298298	68298442
chr1	68298628	68299318
chr1	68347354	68347525
chr1	68583344	68583491
chr1	68696645	68696792
chr1	68696820	68697096
chr1	68697290	68697798
chr1	68698110	68698470
chr1	68962230	68963081
chr1	69291108	69291260
chr1	69395363	69395495
chr1	70032734	70033392
chr1	70033529	70034212
chr1	70034244	70034706
chr1	70039609	70039740
chr1	70670551	70671775
chr1	70686870	70687969
chr1	70819463	70819604
chr1	70819695	70820786
chr1	70859351	70859481
chr1	70876235	70877311
chr1	70951460	70951591
chr1	71512805	71513674
chr1	71545898	71546909
chr1	71546948	71547169
chr1	72039998	72040135
chr1	72151275	72151383
chr1	72523607	72523774
chr1	72748063	72748222
chr1	72748448	72748795
chr1	72748933	72749978
chr1	72750033	72750585
chr1	73571268	73571413
chr1	74160836	74160985
chr1	74252724	74252961
chr1	74663668	74664175
chr1	74758168	74758314
chr1	75198826	75199079
chr1	75199201	75199407
chr1	75595069	75595221
chr1	75596919	75597052
chr1	75600364	75600499
chr1	75600804	75601439
chr1	75601918	75602300
chr1	76080332	76080478
chr1	76080502	76081005
chr1	76081522	76081897
chr1	76082093	76082234
chr1	76082237	76082504
chr1	76189848	76189992
chr1	76190103	76190899
chr1	76251623	76252522
chr1	76512740	76512889
chr1	76540039	76540732
chr1	76619981	76620125
chr1	77333050	77334554
chr1	77334600	77334816
chr1	77657591	77657727
chr1	77684646	77685329
chr1	77685426	77685683
chr1	77745781	77745927
chr1	77747332	77748791
chr1	77841001	77841148
chr1	77999487	77999612
chr1	78147744	78148770
chr1	78148779	78149681
chr1	78224856	78225806
chr1	78245156	78246071
chr1	78354209	78354845
chr1	78443813	78444682
chr1	78444689	78445480
chr1	78470338	78470716
chr1	78511548	78512213
chr1	78742545	78742695
chr1	78850208	78850355
chr1	78875163	78875306
chr1	78876140	78876378
chr1	78956710	78956849
chr1	79083290	79083534
chr1	79280978	79281142
chr1	79299608	79299756
chr1	79503566	79503703
chr1	79606389	79606542
chr1	80448063	80448215
chr1	81519589	81519732
chr1	81888532	81888665
chr1	81890870	81891010
chr1	82266017	82266231
chr1	82266398	82267139
chr1	82267223	82267540
chr1	82267568	82268094
chr1	82268127	82268984
chr1	82307597	82307747
chr1	82494393	82494519
chr1	83974144	83974293
chr1	84148350	84148496
chr1	84326190	84326824
chr1	84464361	84465311
chr1	84465386	84465536
chr1	84543074	84544238
chr1	84689731	84689874
chr1	84764028	84764996
chr1	84767245	84767386
chr1	84768550	84768693
chr1	84900987	84901137
chr1	84908105	84908266
chr1	84944805	84945507
chr1	84970990	84972006
chr1	84972045	84972586
chr1	85039673	85040225
chr1	85086330	85086957
chr1	85097875	85098029
chr1	85155515	85156822
chr1	85219335	85219472
chr1	85238137	85238268
chr1	85358281	85359180
chr1	85411092	85411232
chr1	85462466	85463515
chr1	85463803	85464228
chr1	85513526	85513681
chr1	85513766	85514611
chr1	85527801	85527949
chr1	85527962	85528099
chr1	85561791	85561936
chr1	85665895	85667877
chr1	85724705	85724853
chr1	85725028	85725600
chr1	85741590	85742898
chr1	85773919	85774143
chr1	85929996	85931173
chr1	86042195	86043131
chr1	86043308	86043555
chr1	86045890	86046037
chr1	86046285	86047201
chr1	86173526	86174328
chr1	86621224	86621967
chr1	86622163	86622475
chr1	86846066	86846207
chr1	86861367	86861563
chr1	86861607	86862417
chr1	87169733	87171087
chr1	87171123	87171294
chr1	87299349	87299500
chr1	87379131	87379388
chr1	87379475	87380267
chr1	87380310	87381646
chr1	87597361	87597856
chr1	87598027	87598321
chr1	87617187	87617496
chr1	87617522	87617831
chr1	87617989	87618123
chr1	87758707	87758884
chr1	87793814	87795275
chr1	87795434	87795590
chr1	87796197	87796489
chr1	87796929	87797281
chr1	87797392	87797549
chr1	87797632	87797823
chr1	87800877	87801437
chr1	88044165	88044296
chr1	88555952	88556086
chr1	88641614	88641747
chr1	88928227	88928553
chr1	88933687	88933842
chr1	88987130	88987269
chr1	89149068	89150900
chr1	89356421	89357600
chr1	89457915	89459039
chr1	89487539	89487694
chr1	89591639	89591793
chr1	89663784	89663928
chr1	89664109	89664420
chr1	89664539	89664680
chr1	89916913	89917071
chr1	89989749	89991198
chr1	90098342	90099222
chr1	90099288	90099514
chr1	90099527	90099742
chr1	90228442	90229137
chr1	90232032	90232179
chr1	90233982	90234134
chr1	90270327	90270488
chr1	90286117	90287175
chr1	90287375	90287538
chr1	90308770	90309596
chr1	90452907	90453050
chr1	90460338	90461407
chr1	90598392	90598539
chr1	90625132	90625288
chr1	91172083	91172248
chr1	91172258	91172418
chr1	91172464	91172804
chr1	91172904	91173185
chr1	91173979	91174122
chr1	91176459	91176749
chr1	91183054	91183808
chr1	91183824	91184069
chr1	91184239	91184381
chr1	91189299	91189430
chr1	91190974	91191117
chr1	91192279	91192660
chr1	91195104	91195322
chr1	91195981	91196493
chr1	91301014	91301160
chr1	91301614	91302015
chr1	91316209	91317458
chr1	91486880	91487992
chr1	91622753	91622905
chr1	91629538	91629676
chr1	91630918	91631099
chr1	91631803	91631958
chr1	91644903	91645049
chr1	91701248	91701380
chr1	91702368	91702514
chr1	91747326	91747421
chr1	91748351	91748505
chr1	91792447	91792590
[truncated: 41,029 more rows]
