# Supplementary material for: Methylation analysis of plasma DNA informs etiologies of Epstein-Barr virus-associated diseases
Source: Nat Commun. 2019 Jul 22;10:3256. doi: 10.1038/s41467-019-11226-5 (PMC6646310; doi:10.1038/s41467-019-11226-5)
Supplement: Supplementary file 4 — Supplementary Data 3 [file 41467_2019_11226_MOESM4_ESM.xlsx]

## Sheet: Figure 1
Samples	Groups	Input plasma volume (ml)	Amount of DNA input for library preparation (ng)	No. of EBV DNA fragments	No. of autosomal DNA fragments	Mapping rate (%)	On-target sequencing depth	PCR duplication rate (%)
TBR2056	1	4	130.8	426810	32104019	66.69	121.929	42.78
TBR1553	1	4	38.9	104318	12415423	64.2	49.5736	48.64
TBR1557	1	4	27.9	26273	6219440	60	23.7112	47.68
TBR1583	1	4	72.8	34596	12756225	61.73	51.181	68.39
TBR2097	1	4	61.3	36226	14287547	71.33	53.1592	67.99
TBR1752	1	4	89.5	18669	20131730	65.83	90.2629	62.83
TBR1391	1	4	14.3	206318	6115675	61.43	22.9647	80.24
TBR2615	1	4	26.5	395958	7793049	60.33	30.7606	80.45
TBR2161	1	4	23.4	93094	6853258	57.06	21.9526	78.37
TBR2171	1	4	80.3	85465	17630338	64.86	70.9759	62.34
TBR2647	1	4	26.3	843371	25584351	62.31	113.757	68.34
TBR2247	1	4	17.8	577632	13318279	60.5	49.4065	76.81
TBR2466	1	4	28.8	31447	21005737	63.51	85.8861	48.02
TBR2626	1	4	60.1	3641	14528323	69.72	58.0413	60.66
TBR2637	1	4	26.8	5994	18147460	62.2	72.9193	47.15
TBR1579	2	4	91.8	135016	28290094	76.54	110.518	45.43
TBR1748	2	4	152.2	347516	60012336	75.54	254.703	34.96
TBR1661	2	4	53.4	7156	22599841	77.28	47.403	76.53
TBR1610	2	4	77.2	190718	33818805	75.51	82.5903	72.06
TBR1842	2	4	64.6	72130	23401540	76.42	73.5725	62.21
TBR1593	3	4	117.6	85216	37941515	77.45	151.305	42.55
TBR2363	3	4	99	3653072	28741535	65.61	104.255	64.01
TBR1666	3	4	16.7	77053	18708404	73.51	10.7445	84.52
TBR1713	3	4	87.6	36394	43344016	72.52	115.65	26.61
TBR1629	3	4	70	1080649	36117631	67.45	85.5994	28.6
TBR1332	3	4	123.6	2212954	12918648	31.86	55.7663	53.69
TBR2458	3	4	64.8	168367	14075385	73.04	53.5602	61.12
TBR2585	3	4	28.6	900556	5470190	15.32	21.6932	55.56
TBR1322	3	4	78	1703712	22183241	54.022	98.1129	51.01
1 = NPC
2 = Infectious mononucleosis
3 = EBV-associated lymphoma

## Sheet: Exploratory cohort
Samples	Groups	Input plasma volume (ml)	Amount of DNA input for library preparation (ng)	No. of EBV DNA fragments	No. of autosomal DNA fragments	Mapping rate (%)	On-target sequencing depth	PCR duplication rate (%)
GX008	0	4	27.9	54	19005954	32.0149	70.6293	50.86
AF049	0	4	33.2	46	17178963	89.1426	65.3709	76.92
GT107	0	4	10.3	2695	17620275	75.9514	64.4497	60.23
CD005	0	4	23.9	157	11543693	72.3045	36.0502	73.33
AB155	0	4	50	9	17596164	72.7662	51.2378	61.69
DF038	0	4	47.5	754	22214010	75.069	68.0629	72.84
GG142	0	4	11	64	16947391	72.957	66.6472	55.66
GG139	0	4	12.1	186	24405882	75.3589	103.053	52.97
BT082	0	4	92.1	56	67352826	88.2228	210.682	35.13
AB165	0	4	19.3	15	15724436	72.517	43.6682	69.08
CD108	0	4	38	763	38440875	84.3375	85.1362	46.77
CE026	0	4	15.4	41	9005194	87.5125	20.5264	88.72
HG066	0	4	47.3	633	33108819	76.3902	134.751	40.22
DK057	0	4	38.3	528	17431124	74.5275	57.6787	68.72
GP026	0	4	33.5	319	31683569	74.889	145.026	39.64
HA048	0	4	40	75	25762272	80.1146	114.685	47.92
BS027	0	4	35.4	359	27954304	85.6466	72.2962	52.21
AB126	0	4	24	130	11122039	70.4188	22.8683	71.97
AE058	0	4	17.8	952	20808102	88.3653	78.8186	76.35
ES041	0	4	69.2	142	41775909	85.869	113.064	38.24
HH115	1	4	37.6	251	21577950	73.9226	83.7894	67.91
BO115	1	4	20.3	5142	15069559	76.1432	58.1426	67.86
AS108	1	4	35.6	6818	23520625	86.9162	82.3003	63.22
AX013	1	4	36.6	2538	23908532	67.1538	105.455	57.02
AE055	1	4	40.7	1847	31408575	87.6641	111.283	62.23
AC153	1	4	63.4	270	45116566	87.677	107.849	52.53
DN037	1	4	10.1	66	6434024	69.0929	12.5649	84.72
DM136	1	4	17.9	146	14999503	71.9944	53.8387	70.52
AH123	1	4	22.8	135	24756796	86.1558	54.2229	61.05
DN054	1	4	28.2	451	19506835	80.9221	31.1337	60.13
DM162	1	4	11.4	30	8985061	77.058	25.1009	91.54
BA119	1	4	32.9	312	20903001	69.0409	80.7065	63.3
CE144	1	4	27.2	583	19005459	89.0922	64.521	78.56
AH093	1	4	75.7	133	80152508	88.6317	263.08	37.48
BV159	1	4	26.8	1330	22560746	78.0628	97.6064	69.34
AX020	1	4	35.7	1566	16679676	65.2031	35.7886	57.34
CZ046	1	4	27.6	338	21936615	89.3475	83.9382	71.78
AE026	1	4	53.7	665	41766092	86.6971	96.8296	52.7
BV128	1	4	50.1	218	32972993	87.2454	122.208	59.96
EG056	1	4	82.1	2093	34026386	73.5256	141.938	50.48
CL037	2	4	37.3	48297	22424844	72.0935	72.1548	58.8
AL038	2	4	32.9	1555	17621207	75.8726	93.6341	69.16
CX027	2	4	47.8	6251	29622096	75.1852	62.4944	40.85
BK041	2	4	14.4	4250	10274900	72.2337	61.005	75.74
CP006	2	4	24.3	3906	18741891	78.6484	140.173	62.07
AQ014	2	4	24.7	1880	16442807	78.3643	43.9199	77.18
AC173	2	4	23.6	1844	16894512	77.5413	32.5263	71.92
CF028	2	4	12.3	487	11819324	56.7657	22.4098	40.67
CD007	2	4	30.5	14516	20094356	63.348	20.941	57.56
FG092	2	4	10.6	10289	14788056	73.2822	44.0679	49.78
0 = non-NPC subjects with transiently positive plasma EBV DNA
1= non-NPC subjects with persistently positive plasma EBV DNA
2 = NPC subjects

## Sheet: Validation cohort
Samples	Groups	Input plasma volume (ml)	Amount of DNA input for library preparation (ng)	No. of EBV DNA fragments	No. of autosomal DNA fragments	Mapping rate (%)	On-target sequencing depth	PCR duplication rate (%)
AQ104	0	4	67.5	3809	35612302	67.9259	154.544	40.52
DF044	0	4	11.1	60	1661985	43.4114	6.89097	52.3
AD092	0	4	46.2	609	16891097	66.071	71.1741	50.2
AC166	0	4	35.2	476	17148029	67.5278	75.4857	47.32
DH045	0	4	56.3	577	23844450	76.0823	95.373	54.14
DF112	0	4	51.2	535	22644338	76.1853	95.373	55.17
AC143	0	4	48.7	258	15856283	76.7646	62.8333	71.44
DC078	0	4	30.2	195	13809577	75.2634	34.0776	78.66
DL055	0	4	17.7	116	9737633	72.0828	21.3185	80.2
AD065	0	4	51.2	201	20439982	78.9311	94.557	62.1
AC135	0	4	19.3	83	9106396	70.3444	23.6157	80.49
DC030	0	4	18.5	86	10628841	75.1278	28.2185	76.6
GV094	0	4	32.4	121	14273693	70.872	6.50044	86.24
CH131	0	4	29.8	95	17376558	73.5596	45.5856	65.1
AO097	0	4	26.6	49	12592885	70.664	5.37864	87.04
CK018	0	4	45.5	49	23191541	74.0778	80.4606	67.4
AP148	0	4	21.2	26	12382923	71.3585	4.71287	85.59
CZ045	0	4	30	27	16475482	72.0031	52.7033	62.95
AD087	0	4	62.6	30	20328314	67.5469	87.3299	50.89
AD040	0	4	55.9	25	22037206	78.4289	96.2687	66.23
DF052	0	4	47.7	19	17238420	75.5751	56.1223	71.08
AD003	0	4	55	23	22741548	78.6142	104.793	60.25
DI115	0	4	43.2	12	17569053	74.9347	63.0352	63.38
CI115	0	4	78.5	5	27604103	73.9436	94.5572	53.44
CH043	0	4	19.7	11	11427557	89.2847	35.8208	80.61
BS165	0	4	89.5	14	39464796	87.1626	115.673	44.38
CH069	0	4	29.6	18	23835553	86.2656	51.0241	62.5
EP105	0	4	80.3	30	35210175	84.6067	90.1473	45.11
AY062	0	4	41.6	39	34225534	85.0711	64.8172	51.23
AO004	0	4	75.4	40	33416933	84.6589	58.5028	60.48
GT023	0	4	19.3	44	37856313	78.6516	161.266	56.71
FX090	0	4	31.3	55	23392048	88.6355	84.4191	73.56
FF002	0	4	78.5	55	39763575	86.0888	105.593	51.86
AN040	0	4	15.4	69	18674919	87.6822	69.5427	77.52
AD028	0	4	62.6	71	24019010	89.6615	97.2516	72.22
FV103	0	4	12.4	75	16604168	88.0754	61.9262	73.21
AT095	0	4	67.3	77	40494650	87.5914	104.691	57.87
AN085	0	4	9.7	83	12981307	87.2751	45.0277	81.64
EH026	0	4	58.3	92	23716009	87.403	81.9845	67.73
EN128	0	4	55.2	101	25611900	89.3528	91.1409	74.38
DM171	0	4	16.7	101	12525051	89.44	39.7242	81.65
BO096	0	4	39.2	109	27232415	86.2681	65.0982	56.33
GV095	0	4	6.8	134	23886626	70.9752	81.7045	56.2
DZ009	0	4	20.9	137	23477878	86.4181	73.9658	73.69
FF100	0	4	24.7	138	17776923	85.6122	54.5847	75.24
GH105	0	4	7	146	15457338	73.6675	63.69	51.85
CC001	0	4	52.9	156	41782715	84.3552	92.0901	45.59
AO012	0	4	54.8	168	37076168	85.777	75.5562	54.04
AN127	0	4	15.3	217	13949421	87.3892	47.818	78.4
AO045	0	4	71.6	234	37784549	86.5877	76.5335	54.16
AD014	0	4	73.9	239	33926586	87.817	125.721	59.21
AE001	0	4	56.3	269	28193680	89.6383	113.986	71.29
AJ068	0	4	84.3	321	49817720	87.9701	173.407	59.99
BF038	0	4	96.8	332	34565804	84.4012	68.9081	52.74
AF120	0	4	115.1	361	38723551	87.5452	148.009	54.39
AH058	0	4	28.9	376	28357924	87.1941	92.6564	64.05
AO100	0	4	60	426	35422302	86.9808	93.9132	47.47
ER057	0	4	62.1	485	37151130	85.3314	97.2211	41.81
FF077	0	4	55.3	506	29708367	86.6651	70.6741	56.5
EB073	0	4	32.9	543	33010929	86.6421	112.862	67.97
CA053	0	4	39.1	562	33475260	84.0689	71.9392	48.03
AL092	0	4	23.6	575	24886491	86.3937	79.8326	63.07
GV018	0	4	9.2	587	21082387	70.9391	74.8708	53.71
AR027	0	4	18.7	655	26007438	87.518	87.6576	61.15
AF121	0	4	35.7	783	18633761	82.3724	60.1059	70.9
BO101	0	4	46	889	40819687	87.2419	107.816	49.81
BO074	0	4	43.2	1083	39332943	87.6803	99.0494	54.96
BX011	0	4	41.7	1198	32401638	87.9964	118.799	60.91
FF094	0	4	39.1	1250	32781467	85.8441	86.2303	50.37
AK053	0	4	14.3	1513	23813435	85.8326	70.62	69.01
CA062	0	4	35.6	1669	31482259	87.9816	116.553	57.69
BG085	0	4	63	1692	37866160	87.8083	109.44	41.97
BV049	0	4	48.5	2522	39585509	84.8901	97.1754	38.14
AM164	0	4	30.2	3514	24139688	88.6063	87.7836	77.37
BL058	0	4	35.7	5321	35589205	87.6218	128.847	57.83
AF118	0	4	94.1	5986	35650893	87.6614	131.041	56.24
FP011	0	4	20.5	7225	21305841	87.3544	74.1508	74.73
GX101	0	4	17.8	15	10760644	78.1521	34.8463	53.13
GZ039	0	4	33.3	1014	25322333	79.9133	74.9832	58.14
HD059	0	4	57.7	154	27575858	79.4568	96.9893	43.1
HD076	0	4	23.7	117	19282123	77.033	59.9002	55.23
HD124	0	4	25.4	160	26628595	80.1247	118.054	48.88
HE179	0	4	22.1	102	26017199	79.3404	100.582	52.36
HG065	0	4	31.9	38	24703456	77.3508	85.73	57.66
CI049	0	4	30.2	358	21425558	78.2634	65.8814	59.66
FE067	0	4	29.8	3292	23106430	76.1328	78.3392	64.01
HG154	0	4	31.2	947	24116242	75.4031	93.8576	45.39
HH025	0	4	33.6	110	28586008	77.7423	112.337	49.37
HH042	0	4	32.1	305	28536158	76.1906	105.7	53.74
HH099	0	4	49	564	42214677	79.79	172.565	39.29
AL071	1	4	9.7	505	11435150	69.8227	37.8806	71.54
AS079	1	4	12.5	791	11259084	70.8945	39.7628	71.48
AX070	1	4	10.8	302	5653409	76.2122	11.9753	93.34
CZ031	1	4	15.1	371	11821088	75.5257	42.1189	71.75
CZ105	1	4	19.4	276	16246566	77.6854	63.3095	69.73
DC125	1	4	7.7	160	4138287	75.8769	6.81763	93.53
DN024	1	4	6.7	13	1008414	44.4053	3.68158	86.88
AC178	1	4	25.1	41	18741995	84.4561	32.4907	64.33
DL068	1	4	31.5	89	25502025	84.453	41.6222	59.88
BR062	1	4	20.4	95	27490248	85.1511	57.714	64.67
CZ166	1	4	60.7	227	46621540	90.3954	192.7	62.72
CZ115	1	4	16.4	325	17589782	88.7251	62.989	76.03
AE107	1	4	45.3	350	34001716	88.3698	127.924	56.82
AE146	1	4	23.3	358	29266141	88.1897	105.427	64.59
AP047	1	4	24.6	533	25498579	87.0656	84.5727	65.2
AG020	1	4	31.2	538	28089652	87.1332	69.7838	56.01
AE105	1	4	33.9	634	26112998	88.146	94.7543	56.82
AB004	1	4	51.9	763	41308997	87.1464	91.4192	54.46
DM146	1	4	67.4	856	55220093	86.6294	141.518	40.52
BO049	1	4	40	941	36435633	74.7494	83.2738	41.09
FV078	1	4	71.2	1019	57487698	73.6553	146.133	28.94
CP042	1	4	37.5	2512	25768248	89.6655	95.8589	72.53
CV094	1	4	60.8	9391	52541142	73.7114	130.888	30.03
BO063	1	4	25.1	558871	28789661	66.2449	110.698	48.87
DT066	1	4	35.1	3483	21549258	69.857	73.1575	54.7
DX145	1	4	19.6	1323	17056566	69.6281	51.6477	64.04
ED154	1	4	23	220	17741212	70.7369	61.6866	61.46
GX160	1	4	30.9	324	21119598	71.5085	85.2265	65.52
HE170	1	4	20	134	14057414	71.5382	56.4128	66.6
HH016	1	4	34.4	430	22633663	73.4132	90.0848	66.59
FD089	2	4	22.9	3381803	26318224	70.4138	66.3339	72.72
AO050	2	4	16.3	117171	13943018	75.9471	83.9413	64.86
EV013	2	4	16.8	64125	19074430	74.048	50.5473	46.71
GS059	2	4	6.5	51615	20680154	70.1501	55.7476	63.16
CV009	2	4	26.8	26114	15894930	58.1867	64.3968	58.39
AZ118	2	4	24.7	25660	19302938	73.0456	61.9364	68.19
FD163	2	4	31.9	17585	21407144	74.5919	80.3138	64.38
EN070	2	4	33.7	11737	21421285	76.1563	50.5763	51.27
FZ037	2	4	11.9	4516	13821150	69.6887	74.7397	68.46
GC137	2	4	7.5	4308	13357266	74.1023	111.083	56.52
CH047	2	4	20.1	3815	16870861	72.7894	72.6784	42.15
AM086	2	4	36.5	4869	22670475	78.5892	115.851	59.76
HD083	2	4	22.3	5022	30391917	77.3698	28.9531	54.66
AC088	2	4	26.1	3371	22610695	77.0374	36.9077	66.51
EG016	2	4	49.1	4877	34883526	77.2749	37.2618	49.03
DH101	2	4	13.2	1741	13186943	73.3082	71.6193	76.45
FM073	2	4	13.5	2051	18996977	74.6961	108.512	56.83
DF120	2	4	15.4	1096	14464012	73.6037	49.5229	72.84
GX170	2	4	18.5	2285	31501327	71.061	15.8585	53.37
HM169	2	4	14.8	1122	24826128	76.926	21.8395	55.36
AT038	2	4	6.1	146	4745282	34.7087	33.8804	62.36
AG006	2	4	15.7	309	10705570	77.9331	104.316	79.14
CP043	2	4	13.2	227	8146347	71.5439	25.0024	75.69
TBR1497	3	4	19.4	6271012	8853169	59.4555	164.147	91.18
TBR1765	3	4	43.6	3372691	27123599	60.7457	51.7888	68.18
TBR2054	3	4	77.4	904277	8371297	56.9171	121.929	82.94
TBR2003	3	4	37.3	3530693	11590330	50.5795	20.8657	82.72
TBR1471	3	4	35.4	1005410	13395512	62.4824	49.5736	52.93
TBR1416	3	4	42.9	232700	21979841	75.4693	50.5865	67.1
TBR1974	3	4	18.1	41721	15247222	65.2606	51.1631	56.25
TBR2087	3	4	126	18252	14427853	72.3618	110.518	68.96
TBR2018	3	4	21.1	9215	16137992	69.9963	47.403	58.54
TBR2541	3	4	24.2	6801	11205164	64.1136	73.5725	70.7
TBR2555	3	4	24.1	6577	17163015	67.5911	115.65	64.96
TBR2257	3	4	16	3221114	11092709	58.627	45.4497	89.31
TBR2335	3	4	50	257086	27806555	65.7752	30.7606	54.08
TBR2603	3	4	25	993	18778276	63.2187	70.9759	59.34
0 = non-NPC subjects with transiently positive plasma EBV DNA
1= non-NPC subjects with persistently positive plasma EBV DNA
2 = NPC subjects (Screening cohort)
3 = NPC subjects (External cohort)
